# Supplementary material for: IRF3-mediated pathogenicity in a murine model of human hepatitis A
Source: PLoS Pathog. 2021 Sep 30;17(9):e1009960. doi: 10.1371/journal.ppat.1009960 (PMC8509855; doi:10.1371/journal.ppat.1009960)
Supplement: S1 Table — (XLSX) [file ppat.1009960.s006.xlsx]

## Sheet: Table index
Index to S1 Table
	Table	Content
	S1A	RNAseq alignment statistics, Mavs-/- and Ifnar1-/- mice
	S1B	RNAseq: HAV-infected vs naive Ifnar1-/- mice
	S1C	RNAseq: HAV-infected vs naive Mavs-/- mice
	S1D	RNAseq alignment statistics, Irf3S1/S1/Ifnar1-/- and Ifnar1-/- mice
	S1E	RNAseq: HAV-infected versus naive Ifnar1-/- mice
	S1F	RNAseq: HAV-infected versus naive Irf3S1/S1Ifnar1-/- mice
	S1G	RNAseq: HAV-infected Irf3S1/S1Ifnar1-/- versus HAV-infected Ifnar1-/- mice
	S1H	RNAseq: Differentially expressed genes identified in continuous regression analysis of pathology score in infected Irf3S1/S1Ifnar1-/- and Ifnar1-/- mice
	S1I	RNAseq: Genes induced by mp10 virus at day 7 vs mp6 virus at day 14 in Ifnar1-/- mice

## Sheet: A align stats Ifnar1 v Mavs
Alignment statistics for HAV-infected Mavs-/- vs Ifnar1-/- RNAseq.
ID	Genotype	Infection status	Sex	Total reads	Uniquely mapped reads	Percentage uniquely mapped reads	HAV reads	HAV reads/million mappped	ALT	Pathology score*
HAV1-01	Mavs-/-	Naïve	M	43143092	26256954	0.6086	0	0	37.9736	0
HAV1-02	Mavs-/-	Naïve	F	69136478	46477216	0.6723	0	0	15.6954	0
HAV1-03	Mavs-/-	Naïve	F	69350510	50097725	0.7224	0	0	25.0144	1
HAV2-01	Mavs-/-	Naïve	M	31204115	23684856	0.759	0	0	20.7731	1
HAV2-02	Mavs-/-	Naïve	M	29387306	21596405	0.7349	1	0.46304	52.519	0
HAV2-03	Mavs-/-	Naïve	F	34685470	27711527	0.7989	0	0	28.4615	0
HAV1-04	Ifnar1-/-	Naïve	F	68452361	47182229	0.6893	0	0	20.0636	0
HAV1-05	Ifnar1-/-	Naïve	F	61407936	39953317	0.6506	0	0	49.9136	0
HAV1-06	Ifnar1-/-	Naïve	M	71010387	47275439	0.6658	0	0	38.4105	0
HAV2-04	Ifnar1-/-	Naïve	F	31607430	25228184	0.7982	0	0	42.1024	0
HAV2-05	Ifnar1-/-	Naïve	F	29540214	23134201	0.7831	0	0	35.654	0
HAV2-06	Ifnar1-/-	Naïve	F	30805954	24343180	0.7902	1	0.410793	50.7829	0
HAV1-07	Mavs-/-	HAV	M	58973170	37064391	0.6285	3932	1060.86	27.781	0
HAV1-08	Mavs-/-	HAV	F	77032751	54865533	0.7122	204	37.1818	29.5283	0
HAV1-09	Mavs-/-	HAV	F	61214815	45328420	0.7405	1693	373.496	36.5175	0
HAV2-07	Mavs-/-	HAV	M	30593002	23128898	0.756	1673	723.338	34.6619	1
HAV2-08	Mavs-/-	HAV	M	33691600	24959467	0.7408	1703	682.306	37.6381	0
HAV2-09	Mavs-/-	HAV	F	26110605	19980822	0.7652	26	13.0125	27.4695	0
HAV1-10	Ifnar1-/-	HAV	F	61355082	43971642	0.7167	920	209.226	62.436	2
HAV1-11	Ifnar1-/-	HAV	F	64677839	48061666	0.7431	4549	946.492	165.06	2
HAV1-12	Ifnar1-/-	HAV	F	69958861	51447662	0.7354	6145	1194.42	113.691	2
HAV2-10	Ifnar1-/-	HAV	F	36298766	28610896	0.7882	283	98.9134	83.2728	2
HAV2-11	Ifnar1-/-	HAV	F	41177632	32325663	0.785	650	201.079	132.132	3
HAV2-12	Ifnar1-/-	HAV	F	30903250	24008029	0.7769	861	358.63	85.753	2
*Blinded score for inflammatory foci on 0-4 scale.

## Sheet: B Ifnar1 HAV v naïve (#1)
	baseMeanNaive	baseMeanHAV	log2Fold Change	padj	-log10padj	geneID	description
ENSMUSG00000048806	0	486.664	11.2842	6.29673e-15	14.2009	Ifnb1	interferon beta 1	fibroblast [Source:MGI Symbol;Acc:MGI:107657]
ENSMUSG00000114608	0	59.7886	8.26074	3.53396e-06	5.45174	Gm36161	predicted gene	36161 [Source:MGI Symbol;Acc:MGI:5595320]
ENSMUSG00000050359	0.867257	188.58	7.87489	0.0095697	2.0191	Sprr1a	small proline-rich protein 1A [Source:MGI Symbol;Acc:MGI:106660]
ENSMUSG00000053797	0.320004	85.189	7.80921	6.69237e-06	5.17442	Krt16	keratin 16 [Source:MGI Symbol;Acc:MGI:96690]
ENSMUSG00000060747	0	32.8936	7.39824	0.000210744	3.67625	Ifnl3	interferon lambda 3 [Source:MGI Symbol;Acc:MGI:2450574]
ENSMUSG00000059128	0	32.0307	7.35817	0.600693	0.221347	Ifnl2	interferon lambda 2 [Source:MGI Symbol;Acc:MGI:3647279]
ENSMUSG00000000204	0.877803	111.708	7.27292	1.30138e-07	6.88559	Slfn4	schlafen 4 [Source:MGI Symbol;Acc:MGI:1329010]
ENSMUSG00000041754	0	28.598	7.19688	0.00174854	2.75732	Trem3	triggering receptor expressed on myeloid cells 3 [Source:MGI Symbol;Acc:MGI:1930003]
ENSMUSG00000025529	0	23.426	6.9061	0.0175011	1.75693	Zfp711	zinc finger protein 711 [Source:MGI Symbol;Acc:MGI:3045342]
ENSMUSG00000095609	0.602026	71.8965	6.81956	0.000109665	3.95993	Gm21188	predicted gene	21188 [Source:MGI Symbol;Acc:MGI:5434543]
ENSMUSG00000102329	0	19.2077	6.62395	0.00241751	2.61663	Gm10851	predicted gene 10851 [Source:MGI Symbol;Acc:MGI:3641824]
ENSMUSG00000020641	53.1162	5213.73	6.61707	9.94145e-32	31.0026	Rsad2	radical S-adenosyl methionine domain containing 2 [Source:MGI Symbol;Acc:MGI:1929628]
ENSMUSG00000098463	0	18.1172	6.53618	0.00762642	2.11768	Cphx2	cytoplasmic polyadenylated homeobox 2 [Source:MGI Symbol;Acc:MGI:3780272]
ENSMUSG00000081723	0.320125	32.5093	6.42004	0.00447921	2.3488	Gm15931	predicted gene 15931 [Source:MGI Symbol;Acc:MGI:3805553]
ENSMUSG00000035373	0.753691	60.3472	6.41234	4.09128e-05	4.38814	Ccl7	chemokine (C-C motif) ligand 7 [Source:MGI Symbol;Acc:MGI:99512]
ENSMUSG00000035042	11.3702	931.15	6.39019	3.07555e-14	13.5121	Ccl5	chemokine (C-C motif) ligand 5 [Source:MGI Symbol;Acc:MGI:98262]
ENSMUSG00000022126	3.12904	213.381	6.18452	1.43897e-11	10.8419	Acod1	aconitate decarboxylase 1 [Source:MGI Symbol;Acc:MGI:103206]
ENSMUSG00000034394	0	13.7602	6.12699	0.0366864	1.43549	Lif	leukemia inhibitory factor [Source:MGI Symbol;Acc:MGI:96787]
ENSMUSG00000092572	0	13.6137	6.12376	0.015096	1.82114	Serpinb10	serine (or cysteine) peptidase inhibitor	clade B (ovalbumin)	member 10 [Source:MGI Symbol;Acc:MGI:2138648]
ENSMUSG00000068349	0	13.3411	6.09494	0.654489	0.184097	Gml	glycosylphosphatidylinositol anchored molecule like [Source:MGI Symbol;Acc:MGI:3644767]
ENSMUSG00000034459	40.2402	2709.82	6.07046	6.01054e-14	13.2211	Ifit1	interferon-induced protein with tetratricopeptide repeats 1 [Source:MGI Symbol;Acc:MGI:99450]
ENSMUSG00000032661	0.683731	43.3802	6.03682	0.000218392	3.66076	Oas3	2'-5' oligoadenylate synthetase 3 [Source:MGI Symbol;Acc:MGI:2180850]
ENSMUSG00000022586	1.07583	64.5329	6.02312	2.02479e-05	4.69362	Ly6i	lymphocyte antigen 6 complex	locus I [Source:MGI Symbol;Acc:MGI:1888480]
ENSMUSG00000030162	0.215271	18.5882	5.80471	0.0257441	1.58932	Olr1	oxidized low density lipoprotein (lectin-like) receptor 1 [Source:MGI Symbol;Acc:MGI:1261434]
ENSMUSG00000053101	1.946	104.212	5.7667	4.032e-07	6.39448	Gpr141	G protein-coupled receptor 141 [Source:MGI Symbol;Acc:MGI:2672983]
ENSMUSG00000101389	0.320143	19.7751	5.7021	0.126734	0.897105	Ms4a4a	membrane-spanning 4-domains	subfamily A	member 4A [Source:MGI Symbol;Acc:MGI:3643932]
ENSMUSG00000037411	13.9357	715.563	5.68912	2.16403e-07	6.66474	Serpine1	serine (or cysteine) peptidase inhibitor	clade E	member 1 [Source:MGI Symbol;Acc:MGI:97608]
ENSMUSG00000034855	38.5128	1633.19	5.43007	1.01597e-16	15.9931	Cxcl10	chemokine (C-X-C motif) ligand 10 [Source:MGI Symbol;Acc:MGI:1352450]
ENSMUSG00000030117	0.320187	15.1259	5.31579	0.0553983	1.2565	Gdf3	growth differentiation factor 3 [Source:MGI Symbol;Acc:MGI:95686]
ENSMUSG00000062488	19.1908	759.415	5.30559	2.0884e-10	9.68019	Ifit3b	interferon-induced protein with tetratricopeptide repeats 3B [Source:MGI Symbol;Acc:MGI:3698419]
ENSMUSG00000005800	0.320096	14.9157	5.29756	0.0911939	1.04003	Mmp8	matrix metallopeptidase 8 [Source:MGI Symbol;Acc:MGI:1202395]
ENSMUSG00000032978	0.431352	14.6817	5.27441	0.789574	0.102607	Guca2b	guanylate cyclase activator 2b (retina) [Source:MGI Symbol;Acc:MGI:1270851]
ENSMUSG00000025383	1.61324	62.8006	5.20915	0.000223557	3.65061	Il23a	interleukin 23	alpha subunit p19 [Source:MGI Symbol;Acc:MGI:1932410]
ENSMUSG00000030142	4.87937	130.635	5.17779	6.77614e-05	4.16902	Clec4e	C-type lectin domain family 4	member e [Source:MGI Symbol;Acc:MGI:1861232]
ENSMUSG00000078763	1.71449	61.6508	5.14939	1.83142e-05	4.73721	Slfn1	schlafen 1 [Source:MGI Symbol;Acc:MGI:1313259]
ENSMUSG00000039179	1.70051	52.6295	5.02458	0.000878504	3.05626	Tekt5	tektin 5 [Source:MGI Symbol;Acc:MGI:1917676]
ENSMUSG00000035385	18.3399	585.572	5.00353	7.08387e-20	19.1497	Ccl2	chemokine (C-C motif) ligand 2 [Source:MGI Symbol;Acc:MGI:98259]
ENSMUSG00000069515	5.67427	181.218	4.97212	5.10222e-07	6.29224	Lyz1	lysozyme 1 [Source:MGI Symbol;Acc:MGI:96902]
ENSMUSG00000000386	2.94393	91.3634	4.94149	8.93138e-06	5.04908	Mx1	MX dynamin-like GTPase 1 [Source:MGI Symbol;Acc:MGI:97243]
ENSMUSG00000101264	0.759516	20.9767	4.86929	0.023244	1.63369	Gm28347	predicted gene 28347 [Source:MGI Symbol;Acc:MGI:5579053]
ENSMUSG00000079852	0.320579	10.8224	4.83573	0.158136	0.80097	Klra4	killer cell lectin-like receptor	subfamily A	member 4 [Source:MGI Symbol;Acc:MGI:101904]
ENSMUSG00000040809	9.76488	270.204	4.78865	9.40946e-08	7.02644	Chil3	chitinase-like 3 [Source:MGI Symbol;Acc:MGI:1330860]
ENSMUSG00000045932	104.443	2810.6	4.75208	6.06526e-11	10.2172	Ifit2	interferon-induced protein with tetratricopeptide repeats 2 [Source:MGI Symbol;Acc:MGI:99449]
ENSMUSG00000099974	4.29659	107.831	4.66285	9.23053e-06	5.03477	Bcl2a1d	B cell leukemia/lymphoma 2 related protein A1d [Source:MGI Symbol;Acc:MGI:1278325]
ENSMUSG00000074896	96.1012	2313.76	4.58849	1.22417e-10	9.91216	Ifit3	interferon-induced protein with tetratricopeptide repeats 3 [Source:MGI Symbol;Acc:MGI:1101055]
ENSMUSG00000052776	2.35234	57.7944	4.58222	6.79067e-06	5.16809	Oas1a	2'-5' oligoadenylate synthetase 1A [Source:MGI Symbol;Acc:MGI:2180860]
ENSMUSG00000058427	1.39918	31.3486	4.55355	0.0218115	1.66132	Cxcl2	chemokine (C-X-C motif) ligand 2 [Source:MGI Symbol;Acc:MGI:1340094]
ENSMUSG00000029915	3.99155	84.4528	4.53238	2.02479e-05	4.69362	Clec5a	C-type lectin domain family 5	member a [Source:MGI Symbol;Acc:MGI:1345151]
ENSMUSG00000057465	259.394	5913.14	4.51137	1.01153e-11	10.995	Saa2	serum amyloid A 2 [Source:MGI Symbol;Acc:MGI:98222]
ENSMUSG00000022584	4.69386	104.376	4.50119	6.50233e-10	9.18693	Ly6c2	lymphocyte antigen 6 complex	locus C2 [Source:MGI Symbol;Acc:MGI:3712069]
ENSMUSG00000033508	0.320568	8.50558	4.48506	0.087384	1.05857	Asprv1	aspartic peptidase	retroviral-like 1 [Source:MGI Symbol;Acc:MGI:1915105]
ENSMUSG00000016283	2.46417	55.5723	4.45678	6.80299e-06	5.1673	H2-M2	histocompatibility 2	M region locus 2 [Source:MGI Symbol;Acc:MGI:95914]
ENSMUSG00000018930	2.24535	51.4783	4.44352	0.000155977	3.80694	Ccl4	chemokine (C-C motif) ligand 4 [Source:MGI Symbol;Acc:MGI:98261]
ENSMUSG00000095788	1.72801	36.1332	4.43042	0.00104425	2.9812	Sirpb1a	signal-regulatory protein beta 1A [Source:MGI Symbol;Acc:MGI:2444824]
ENSMUSG00000024401	6.45637	136.191	4.37877	1.01486e-06	5.99359	Tnf	tumor necrosis factor [Source:MGI Symbol;Acc:MGI:104798]
ENSMUSG00000098428	0.969518	20.2155	4.36532	0.787761	0.103605	Gm2260	predicted gene 2260 [Source:MGI Symbol;Acc:MGI:3780429]
ENSMUSG00000097993	0.769781	16.3054	4.35908	0.259966	0.585084	Ptprv	protein tyrosine phosphatase	receptor type	V [Source:MGI Symbol;Acc:MGI:108027]
ENSMUSG00000035692	31.2473	621.169	4.30946	1.63534e-20	19.7864	Isg15	ISG15 ubiquitin-like modifier [Source:MGI Symbol;Acc:MGI:1855694]
ENSMUSG00000035557	5.44894	102.462	4.21882	0.219687	0.658196	Krt17	keratin 17 [Source:MGI Symbol;Acc:MGI:96691]
ENSMUSG00000037849	1.57588	29.7685	4.15942	0.000435697	3.36082	Ifi206	interferon activated gene 206 [Source:MGI Symbol;Acc:MGI:3646410]
ENSMUSG00000003418	2.82057	47.1625	4.1139	0.45009	0.346701	St8sia6	ST8 alpha-N-acetyl-neuraminide alpha-2	8-sialyltransferase 6 [Source:MGI Symbol;Acc:MGI:2386797]
ENSMUSG00000094796	1.23801	24.0011	4.09153	0.0652453	1.18545	BC147527	cDNA sequence BC147527 [Source:MGI Symbol;Acc:MGI:4840510]
ENSMUSG00000038112	0.706696	13.5207	4.07517	0.382602	0.417253	AW551984	expressed sequence AW551984 [Source:MGI Symbol;Acc:MGI:2143322]
ENSMUSG00000013974	4.96177	79.1881	4.05297	2.02479e-05	4.69362	Mcemp1	mast cell expressed membrane protein 1 [Source:MGI Symbol;Acc:MGI:1916439]
ENSMUSG00000028217	0.75514	12.0037	4.04244	0.37761	0.422957	Cdh17	cadherin 17 [Source:MGI Symbol;Acc:MGI:1095414]
ENSMUSG00000098021	0.319559	6.23646	4.03638	0.313997	0.503075	Gm9522	predicted gene 9522 [Source:MGI Symbol;Acc:MGI:3779931]
ENSMUSG00000020638	63.1842	1030.66	4.0281	2.45262e-07	6.61037	Cmpk2	cytidine monophosphate (UMP-CMP) kinase 2	mitochondrial [Source:MGI Symbol;Acc:MGI:99830]
ENSMUSG00000102037	5.92933	93.6943	4.01072	6.95181e-05	4.1579	Bcl2a1a	B cell leukemia/lymphoma 2 related protein A1a [Source:MGI Symbol;Acc:MGI:102687]
ENSMUSG00000033949	5.77339	93.7419	4.00631	4.45693e-05	4.35096	Trim36	tripartite motif-containing 36 [Source:MGI Symbol;Acc:MGI:106264]
ENSMUSG00000057346	27.5315	435.816	3.982	1.29974e-07	6.88614	Apol9a	apolipoprotein L 9a [Source:MGI Symbol;Acc:MGI:3606001]
ENSMUSG00000067341	2.92578	42.9208	3.97009	0.0208745	1.68038	H2-Eb2	histocompatibility 2	class II antigen E beta2 [Source:MGI Symbol;Acc:MGI:95902]
ENSMUSG00000044103	0.641069	10.5668	3.95368	0.16224	0.789842	Il1f9	interleukin 1 family	member 9 [Source:MGI Symbol;Acc:MGI:2449929]
ENSMUSG00000026390	128.344	1977.91	3.94648	3.33038e-10	9.47751	Marco	macrophage receptor with collagenous structure [Source:MGI Symbol;Acc:MGI:1309998]
ENSMUSG00000102712	0.643998	10.2297	3.91202	0.283398	0.547604	Gm37758	predicted gene	37758 [Source:MGI Symbol;Acc:MGI:5610986]
ENSMUSG00000001131	1.95129	29.8788	3.8955	0.0086057	2.06521	Timp1	tissue inhibitor of metalloproteinase 1 [Source:MGI Symbol;Acc:MGI:98752]
ENSMUSG00000028037	8.5505	116.105	3.86743	0.00624993	2.20413	Ifi44	interferon-induced protein 44 [Source:MGI Symbol;Acc:MGI:2443016]
ENSMUSG00000029816	13.2157	188.592	3.84352	0.000223557	3.65061	Gpnmb	glycoprotein (transmembrane) nmb [Source:MGI Symbol;Acc:MGI:1934765]
ENSMUSG00000024675	11.7985	157.466	3.82426	0.000223557	3.65061	Ms4a4c	membrane-spanning 4-domains	subfamily A	member 4C [Source:MGI Symbol;Acc:MGI:1927656]
ENSMUSG00000021298	2.99718	40.8623	3.73412	0.00319684	2.49528	Gpr132	G protein-coupled receptor 132 [Source:MGI Symbol;Acc:MGI:1890220]
ENSMUSG00000028613	1.1948	13.986	3.72575	0.152247	0.81745	Lrp8	low density lipoprotein receptor-related protein 8	apolipoprotein e receptor [Source:MGI Symbol;Acc:MGI:1340044]
ENSMUSG00000089929	20.7518	272.015	3.7235	4.92758e-15	14.3074	Bcl2a1b	B cell leukemia/lymphoma 2 related protein A1b [Source:MGI Symbol;Acc:MGI:1278326]
ENSMUSG00000079049	1.2023	16.4308	3.69213	0.237336	0.624636	Serpinb1c	serine (or cysteine) peptidase inhibitor	clade B	member 1c [Source:MGI Symbol;Acc:MGI:2445363]
ENSMUSG00000044701	2.90242	36.7761	3.68904	0.00499357	2.30159	Il27	interleukin 27 [Source:MGI Symbol;Acc:MGI:2384409]
ENSMUSG00000105504	49.0381	589.347	3.60292	9.74888e-15	14.011	Gbp5	guanylate binding protein 5 [Source:MGI Symbol;Acc:MGI:2429943]
ENSMUSG00000043932	1.94322	21.9522	3.59354	0.015114	1.82062	Klri2	killer cell lectin-like receptor family I member 2 [Source:MGI Symbol;Acc:MGI:2443965]
ENSMUSG00000026582	4.49753	53.1019	3.55747	0.00565381	2.24766	Sele	selectin	endothelial cell [Source:MGI Symbol;Acc:MGI:98278]
ENSMUSG00000001020	20.2053	235.565	3.52515	1.26818e-08	7.89682	S100a4	S100 calcium binding protein A4 [Source:MGI Symbol;Acc:MGI:1330282]
ENSMUSG00000040026	63.2307	727.939	3.52314	1.0014e-05	4.99939	Saa3	serum amyloid A 3 [Source:MGI Symbol;Acc:MGI:98223]
ENSMUSG00000029605	2.46223	30.6907	3.50622	0.00174854	2.75732	Oas1b	2'-5' oligoadenylate synthetase 1B [Source:MGI Symbol;Acc:MGI:97430]
ENSMUSG00000041827	100.307	1138.72	3.50539	5.59516e-07	6.25219	Oasl1	2'-5' oligoadenylate synthetase-like 1 [Source:MGI Symbol;Acc:MGI:2180849]
ENSMUSG00000070691	0.762132	10.1956	3.44225	0.411997	0.385106	Runx3	runt related transcription factor 3 [Source:MGI Symbol;Acc:MGI:102672]
ENSMUSG00000067599	1.21962	12.6442	3.43762	0.174831	0.757382	Klra7	killer cell lectin-like receptor	subfamily A	member 7 [Source:MGI Symbol;Acc:MGI:101901]
ENSMUSG00000057378	2.64872	34.9734	3.40979	0.34857	0.45771	Ryr3	ryanodine receptor 3 [Source:MGI Symbol;Acc:MGI:99684]
ENSMUSG00000043953	52.154	553.316	3.40519	7.70783e-16	15.1131	Ccrl2	chemokine (C-C motif) receptor-like 2 [Source:MGI Symbol;Acc:MGI:1920904]
ENSMUSG00000035186	10.2522	108.761	3.38922	0.00241751	2.61663	Ubd	ubiquitin D [Source:MGI Symbol;Acc:MGI:1344410]
ENSMUSG00000030144	4.00019	38.1298	3.37841	0.00926171	2.03331	Clec4d	C-type lectin domain family 4	member d [Source:MGI Symbol;Acc:MGI:1298389]
ENSMUSG00000030789	31.3928	314.85	3.37725	1.52523e-08	7.81666	Itgax	integrin alpha X [Source:MGI Symbol;Acc:MGI:96609]
ENSMUSG00000045502	11.2193	117.024	3.35846	4.75848e-05	4.32253	Hcar2	hydroxycarboxylic acid receptor 2 [Source:MGI Symbol;Acc:MGI:1933383]
ENSMUSG00000073491	2.33204	22.8542	3.35627	0.0350632	1.45515	Ifi213	interferon activated gene 213 [Source:MGI Symbol;Acc:MGI:3695276]
ENSMUSG00000042265	1.49388	15.5474	3.35361	0.380766	0.419341	Trem1	triggering receptor expressed on myeloid cells 1 [Source:MGI Symbol;Acc:MGI:1930005]
ENSMUSG00000026822	257.071	2618.59	3.34909	0.00994945	2.0022	Lcn2	lipocalin 2 [Source:MGI Symbol;Acc:MGI:96757]
ENSMUSG00000022696	0.597171	6.38647	3.32905	0.62003	0.207587	Sidt1	SID1 transmembrane family	member 1 [Source:MGI Symbol;Acc:MGI:2443155]
ENSMUSG00000101628	0.868374	7.47547	3.27312	0.469479	0.328384	Gm28177	predicted gene 28177 [Source:MGI Symbol;Acc:MGI:5578883]
ENSMUSG00000070868	2.99297	29.237	3.25925	0.0652453	1.18545	Skint3	selection and upkeep of intraepithelial T cells 3 [Source:MGI Symbol;Acc:MGI:3045331]
ENSMUSG00000032690	1.23549	12.7675	3.22769	0.0198089	1.70314	Oas2	2'-5' oligoadenylate synthetase 2 [Source:MGI Symbol;Acc:MGI:2180852]
ENSMUSG00000115247	0.753318	6.67129	3.21828	0.340121	0.468367
ENSMUSG00000022240	0.924988	9.91188	3.21563	0.507955	0.294175	Ctnnd2	catenin (cadherin associated protein)	delta 2 [Source:MGI Symbol;Acc:MGI:1195966]
ENSMUSG00000028341	1.39174	10.1532	3.20808	0.57227	0.242399	Nr4a3	nuclear receptor subfamily 4	group A	member 3 [Source:MGI Symbol;Acc:MGI:1352457]
ENSMUSG00000102418	1.27679	12.1279	3.19455	0.430842	0.365682	Sh2d1b1	SH2 domain containing 1B1 [Source:MGI Symbol;Acc:MGI:1349420]
ENSMUSG00000056487	0.320893	3.49966	3.18511	0.699022	0.155509	Mettl7a2	methyltransferase like 7A2 [Source:MGI Symbol;Acc:MGI:3026615]
ENSMUSG00000104713	258.591	2280.65	3.14097	3.09098e-14	13.5099	Gbp6	guanylate binding protein 6 [Source:MGI Symbol;Acc:MGI:2140937]
ENSMUSG00000095649	0	1.7159	3.13667	0.641046	0.193111	Gm8979	predicted gene 8979 [Source:MGI Symbol;Acc:MGI:3703149]
ENSMUSG00000053044	2.34969	20.8173	3.12785	0.284378	0.546104	Cd8b1	CD8 antigen	beta chain 1 [Source:MGI Symbol;Acc:MGI:88347]
ENSMUSG00000037386	2.04335	18.6412	3.11827	0.174045	0.759338	Rims2	regulating synaptic membrane exocytosis 2 [Source:MGI Symbol;Acc:MGI:2152972]
ENSMUSG00000083734	0.436349	3.32454	3.11378	0.643627	0.191366	Gm16209	predicted gene 16209 [Source:MGI Symbol;Acc:MGI:3802095]
ENSMUSG00000052736	1.74353	14.3774	3.09364	0.087384	1.05857	Klrc2	killer cell lectin-like receptor subfamily C	member 2 [Source:MGI Symbol;Acc:MGI:1336162]
ENSMUSG00000044703	2.46569	20.5789	3.06852	0.064977	1.18724	Phf11a	PHD finger protein 11A [Source:MGI Symbol;Acc:MGI:1918441]
ENSMUSG00000054203	15.326	128.4	3.06409	0.00174077	2.75926	Ifi205	interferon activated gene 205 [Source:MGI Symbol;Acc:MGI:101847]
ENSMUSG00000099757	20.647	168.541	3.0434	1.89467e-06	5.72247	BE692007	expressed sequence BE692007 [Source:MGI Symbol;Acc:MGI:3035348]
ENSMUSG00000026981	50.6361	409.288	3.01799	3.33038e-10	9.47751	Il1rn	interleukin 1 receptor antagonist [Source:MGI Symbol;Acc:MGI:96547]
ENSMUSG00000074115	826.479	6545.45	2.98528	0.00616898	2.20979	Saa1	serum amyloid A 1 [Source:MGI Symbol;Acc:MGI:98221]
ENSMUSG00000079339	3.85953	30.4128	2.98383	0.00447921	2.3488	Ifit1bl1	interferon induced protein with tetratricpeptide repeats 1B like 1 [Source:MGI Symbol;Acc:MGI:3650685]
ENSMUSG00000026536	14.0625	110.431	2.97653	2.18445e-05	4.66066	Ifi211	interferon activated gene 211 [Source:MGI Symbol;Acc:MGI:3041120]
ENSMUSG00000028270	252.601	1981.9	2.97205	1.51237e-05	4.82034	Gbp2	guanylate binding protein 2 [Source:MGI Symbol;Acc:MGI:102772]
ENSMUSG00000114046	0.871179	5.76075	2.96006	0.37087	0.430778	Gm49321	predicted gene	49321 [Source:MGI Symbol;Acc:MGI:6121501]
ENSMUSG00000114432	4.50511	34.6165	2.93377	0.023244	1.63369	Gm49391	predicted gene	49391 [Source:MGI Symbol;Acc:MGI:6121619]
ENSMUSG00000065922	2.91467	22.2011	2.92603	0.0833488	1.0791	n-R5-8s1	nuclear encoded rRNA 5.8S 1 [Source:MGI Symbol;Acc:MGI:4421735]
ENSMUSG00000078922	152.855	1151.59	2.91461	2.38569e-13	12.6224	Tgtp1	T cell specific GTPase 1 [Source:MGI Symbol;Acc:MGI:98734]
ENSMUSG00000049103	105.306	789.89	2.90905	6.52016e-08	7.18574	Ccr2	chemokine (C-C motif) receptor 2 [Source:MGI Symbol;Acc:MGI:106185]
ENSMUSG00000074677	7.94128	59.3284	2.90792	0.000834442	3.0786	Sirpb1c	signal-regulatory protein beta 1C [Source:MGI Symbol;Acc:MGI:3807521]
ENSMUSG00000070225	1.14054	8.29581	2.90376	0.233761	0.631229	n-R5s33	nuclear encoded rRNA 5S 33 [Source:MGI Symbol;Acc:MGI:4421878]
ENSMUSG00000020826	2.25434	15.9684	2.89879	0.29568	0.529178	Nos2	nitric oxide synthase 2	inducible [Source:MGI Symbol;Acc:MGI:97361]
ENSMUSG00000049723	28.3552	209.239	2.89213	0.00392945	2.40567	Mmp12	matrix metallopeptidase 12 [Source:MGI Symbol;Acc:MGI:97005]
ENSMUSG00000074417	2.57944	18.318	2.85531	0.337948	0.47115	Gm14548	predicted gene 14548 [Source:MGI Symbol;Acc:MGI:3709645]
ENSMUSG00000108112	1.60317	11.6105	2.84814	0.925222	0.0337541	Gm45193	predicted gene 45193 [Source:MGI Symbol;Acc:MGI:5753769]
ENSMUSG00000016498	1.60131	11.7388	2.83279	0.592195	0.227536	Pdcd1lg2	programmed cell death 1 ligand 2 [Source:MGI Symbol;Acc:MGI:1930125]
ENSMUSG00000052485	3.37537	24.0487	2.8059	0.146198	0.835059	Tmem171	transmembrane protein 171 [Source:MGI Symbol;Acc:MGI:2685751]
ENSMUSG00000035818	2.34358	16.6066	2.8026	0.307745	0.511809	Plekhs1	pleckstrin homology domain containing	family S member 1 [Source:MGI Symbol;Acc:MGI:2443041]
ENSMUSG00000030107	28.2985	198.83	2.80237	6.79067e-06	5.16809	Usp18	ubiquitin specific peptidase 18 [Source:MGI Symbol;Acc:MGI:1344364]
ENSMUSG00000026875	9.11627	62.8673	2.8002	0.00176047	2.75437	Traf1	TNF receptor-associated factor 1 [Source:MGI Symbol;Acc:MGI:101836]
ENSMUSG00000089652	0.090893	3.93904	2.79029	0.890863	0.0501892	Gm16025	predicted gene 16025 [Source:MGI Symbol;Acc:MGI:3802144]
ENSMUSG00000086224	1.0157	7.14179	2.78649	0.368197	0.433919	2700069I18Rik	RIKEN cDNA 2700069I18 gene [Source:MGI Symbol;Acc:MGI:1919858]
ENSMUSG00000087365	1.21249	7.65959	2.78097	0.508551	0.293666	C430049B03Rik	RIKEN cDNA C430049B03 gene [Source:MGI Symbol;Acc:MGI:1924903]
ENSMUSG00000051225	3.9724	26.5759	2.77848	0.349469	0.456591	Fam83a	family with sequence similarity 83	member A [Source:MGI Symbol;Acc:MGI:2447773]
ENSMUSG00000043243	1.22373	8.66977	2.77442	0.438743	0.357789	Fam129c	family with sequence similarity 129	member C [Source:MGI Symbol;Acc:MGI:3686743]
ENSMUSG00000030427	2.39149	15.7459	2.76565	0.103949	0.983178	Lilra6	leukocyte immunoglobulin-like receptor	subfamily A (with TM domain)	member 6 [Source:MGI Symbol;Acc:MGI:1195969]
ENSMUSG00000029561	32.8037	215.325	2.74314	3.42386e-05	4.46548	Oasl2	2'-5' oligoadenylate synthetase-like 2 [Source:MGI Symbol;Acc:MGI:1344390]
ENSMUSG00000031762	368.572	2462.71	2.74028	0.527582	0.27771	Mt2	metallothionein 2 [Source:MGI Symbol;Acc:MGI:97172]
ENSMUSG00000026357	2.03475	13.7242	2.73953	0.318939	0.496293	Rgs18	regulator of G-protein signaling 18 [Source:MGI Symbol;Acc:MGI:1927498]
ENSMUSG00000030156	3.67456	25.4713	2.73554	0.159621	0.79691	Cd69	CD69 antigen [Source:MGI Symbol;Acc:MGI:88343]
ENSMUSG00000052270	31.5616	206.166	2.72395	9.42289e-08	7.02582	Fpr2	formyl peptide receptor 2 [Source:MGI Symbol;Acc:MGI:1278319]
ENSMUSG00000050243	0.754306	4.76632	2.72348	0.501716	0.299542	Gm5446	predicted gene 5446 [Source:MGI Symbol;Acc:MGI:3644854]
ENSMUSG00000002204	15.8586	104.322	2.72265	3.42386e-05	4.46548	Napsa	napsin A aspartic peptidase [Source:MGI Symbol;Acc:MGI:109365]
ENSMUSG00000072663	1.32462	9.42623	2.7222	0.32716	0.485239	Spef2	sperm flagellar 2 [Source:MGI Symbol;Acc:MGI:2443727]
ENSMUSG00000021872	6.45308	42.5707	2.7207	0.0377586	1.42298	Rnase10	ribonuclease	RNase A family	10 (non-active) [Source:MGI Symbol;Acc:MGI:1922269]
ENSMUSG00000027995	98.6096	644.636	2.71139	6.95134e-10	9.15793	Tlr2	toll-like receptor 2 [Source:MGI Symbol;Acc:MGI:1346060]
ENSMUSG00000100277	4.61414	28.9328	2.69478	0.296609	0.527816	1810053B23Rik	RIKEN cDNA 1810053B23 gene [Source:MGI Symbol;Acc:MGI:1917107]
ENSMUSG00000079298	2.93491	17.8366	2.67489	0.260018	0.584997	Klrb1b	killer cell lectin-like receptor subfamily B member 1B [Source:MGI Symbol;Acc:MGI:107539]
ENSMUSG00000028071	2.96952	20.293	2.67446	0.166538	0.778487	Sh2d2a	SH2 domain containing 2A [Source:MGI Symbol;Acc:MGI:1351596]
ENSMUSG00000034792	5.22927	32.1294	2.6529	0.0046724	2.33046	Gna15	guanine nucleotide binding protein	alpha 15 [Source:MGI Symbol;Acc:MGI:95770]
ENSMUSG00000105096	196.688	1232.98	2.65067	1.6639e-10	9.77887	Gbp10	guanylate-binding protein 10 [Source:MGI Symbol;Acc:MGI:4359647]
ENSMUSG00000046223	9.61802	59.063	2.62804	0.00104819	2.97956	Plaur	plasminogen activator	urokinase receptor [Source:MGI Symbol;Acc:MGI:97612]
ENSMUSG00000021451	28.4787	165.509	2.62521	2.46984e-05	4.60733	Sema4d	sema domain	immunoglobulin domain (Ig)	transmembrane domain (TM) and short cytoplasmic domain	(semaphorin) 4D [Source:MGI Symbol;Acc:MGI:109244]
ENSMUSG00000025498	98.0584	596.604	2.60554	1.31527e-06	5.88098	Irf7	interferon regulatory factor 7 [Source:MGI Symbol;Acc:MGI:1859212]
ENSMUSG00000053977	4.65863	25.428	2.5959	0.10236	0.989871	Cd8a	CD8 antigen	alpha chain [Source:MGI Symbol;Acc:MGI:88346]
ENSMUSG00000017002	49.7369	300.62	2.59472	2.21172e-05	4.65527	Slpi	secretory leukocyte peptidase inhibitor [Source:MGI Symbol;Acc:MGI:109297]
ENSMUSG00000023078	69.9466	418.294	2.58208	4.29029e-05	4.36751	Cxcl13	chemokine (C-X-C motif) ligand 13 [Source:MGI Symbol;Acc:MGI:1888499]
ENSMUSG00000069306	0	1.08746	2.5621	0.569516	0.244494	Hist1h4m	histone cluster 1	H4m [Source:MGI Symbol;Acc:MGI:2448441]
ENSMUSG00000026180	3.31207	19.7939	2.55372	0.187334	0.727383	Cxcr2	chemokine (C-X-C motif) receptor 2 [Source:MGI Symbol;Acc:MGI:105303]
ENSMUSG00000019027	3.38292	17.5855	2.54678	0.46221	0.335161	Dnah1	dynein	axonemal	heavy chain 1 [Source:MGI Symbol;Acc:MGI:107721]
ENSMUSG00000030769	2.17866	12.4842	2.54503	0.376969	0.423694	Slc5a11	solute carrier family 5 (sodium/glucose cotransporter)	member 11 [Source:MGI Symbol;Acc:MGI:1919316]
ENSMUSG00000044162	6.15168	31.3923	2.53817	0.379619	0.420652	Tnip3	TNFAIP3 interacting protein 3 [Source:MGI Symbol;Acc:MGI:3041165]
ENSMUSG00000053687	2.30477	13.84	2.53323	0.421755	0.374939	Dpep2	dipeptidase 2 [Source:MGI Symbol;Acc:MGI:2442042]
ENSMUSG00000079419	39.8028	225.398	2.53152	1.31485e-06	5.88112	Ms4a6c	membrane-spanning 4-domains	subfamily A	member 6C [Source:MGI Symbol;Acc:MGI:2385644]
ENSMUSG00000071714	14.1465	81.1806	2.5233	0.0110724	1.95576	Csf2rb2	colony stimulating factor 2 receptor	beta 2	low-affinity (granulocyte-macrophage) [Source:MGI Symbol;Acc:MGI:1339760]
ENSMUSG00000022534	15.8367	90.5743	2.51133	0.001278	2.89347	Mefv	Mediterranean fever [Source:MGI Symbol;Acc:MGI:1859396]
ENSMUSG00000095028	5.24385	29.9658	2.50739	0.155696	0.807724	Sirpb1b	signal-regulatory protein beta 1B [Source:MGI Symbol;Acc:MGI:3779828]
ENSMUSG00000020493	2.35109	13.5354	2.50585	0.354692	0.450149	Prr11	proline rich 11 [Source:MGI Symbol;Acc:MGI:2444496]
ENSMUSG00000052212	2.22879	12.7644	2.50184	0.354163	0.450797	Cd177	CD177 antigen [Source:MGI Symbol;Acc:MGI:1916141]
ENSMUSG00000040428	9.74738	53.7101	2.49278	0.240549	0.618796	Plekha4	pleckstrin homology domain containing	family A (phosphoinositide binding specific) member 4 [Source:MGI Symbol;Acc:MGI:1916467]
ENSMUSG00000079138	1.60088	9.23538	2.4834	0.649429	0.187468	Gm8818	predicted pseudogene 8818 [Source:MGI Symbol;Acc:MGI:3645903]
ENSMUSG00000051504	18.5205	100.354	2.47322	0.00153372	2.81425	Siglech	sialic acid binding Ig-like lectin H [Source:MGI Symbol;Acc:MGI:2443256]
ENSMUSG00000008318	13.9191	77.2944	2.46627	0.0642227	1.19231	Relt	RELT tumor necrosis factor receptor [Source:MGI Symbol;Acc:MGI:2443373]
ENSMUSG00000074497	2.08359	9.78788	2.4637	0.531209	0.274734	A430078G23Rik	RIKEN cDNA A430078G23 gene [Source:MGI Symbol;Acc:MGI:2442135]
ENSMUSG00000025804	12.0389	65.5213	2.46056	0.0277307	1.55704	Ccr1	chemokine (C-C motif) receptor 1 [Source:MGI Symbol;Acc:MGI:104618]
ENSMUSG00000037868	5.29215	26.0077	2.45931	0.274703	0.561136	Egr2	early growth response 2 [Source:MGI Symbol;Acc:MGI:95296]
ENSMUSG00000022876	22.6306	124.418	2.45393	0.000189946	3.72137	Samsn1	SAM domain	SH3 domain and nuclear localization signals	1 [Source:MGI Symbol;Acc:MGI:1914992]
ENSMUSG00000030745	5.5909	30.2444	2.45302	0.0198204	1.70289	Il21r	interleukin 21 receptor [Source:MGI Symbol;Acc:MGI:1890475]
ENSMUSG00000046591	3.05474	16.7959	2.44088	0.410321	0.386877	Ticrr	TOPBP1-interacting checkpoint and replication regulator [Source:MGI Symbol;Acc:MGI:1924261]
ENSMUSG00000030519	1.78448	10.6777	2.43428	0.485952	0.313407	Apba2	amyloid beta (A4) precursor protein-binding	family A	member 2 [Source:MGI Symbol;Acc:MGI:1261791]
ENSMUSG00000021575	5.89721	32.9379	2.43114	0.006882	2.16229	Ahrr	aryl-hydrocarbon receptor repressor [Source:MGI Symbol;Acc:MGI:1333776]
ENSMUSG00000114279	20.5778	110.145	2.4232	0.0167966	1.77478	Hist1h2bm	histone cluster 1	H2bm [Source:MGI Symbol;Acc:MGI:2448404]
ENSMUSG00000030223	20.9422	108.624	2.417	1.50679e-05	4.82195	Ptpro	protein tyrosine phosphatase	receptor type	O [Source:MGI Symbol;Acc:MGI:1097152]
ENSMUSG00000047592	1.08035	5.67188	2.41523	0.641046	0.193111	Nxpe5	neurexophilin and PC-esterase domain family	member 5 [Source:MGI Symbol;Acc:MGI:3584036]
ENSMUSG00000056529	68.6598	363.1	2.41106	6.10807e-07	6.2141	Ptafr	platelet-activating factor receptor [Source:MGI Symbol;Acc:MGI:106066]
ENSMUSG00000107145	1.28798	7.08506	2.40213	0.62688	0.202816	Gm43442	predicted gene 43442 [Source:MGI Symbol;Acc:MGI:5663579]
ENSMUSG00000030283	0.377405	2.47091	2.39998	0.653804	0.184553	St8sia1	ST8 alpha-N-acetyl-neuraminide alpha-2	8-sialyltransferase 1 [Source:MGI Symbol;Acc:MGI:106011]
ENSMUSG00000104728	1.50693	7.62317	2.39592	0.530283	0.275492	Gm42462	predicted gene 42462 [Source:MGI Symbol;Acc:MGI:5662599]
ENSMUSG00000028965	2.79068	12.1675	2.3846	0.566753	0.246606	Tnfrsf9	tumor necrosis factor receptor superfamily	member 9 [Source:MGI Symbol;Acc:MGI:1101059]
ENSMUSG00000027514	70.8139	365.97	2.3801	0.000507691	3.2944	Zbp1	Z-DNA binding protein 1 [Source:MGI Symbol;Acc:MGI:1927449]
ENSMUSG00000020120	170.268	882.506	2.37644	2.09674e-08	7.67845	Plek	pleckstrin [Source:MGI Symbol;Acc:MGI:1860485]
ENSMUSG00000052336	34.6023	179.718	2.37358	0.000320145	3.49465	Cx3cr1	chemokine (C-X3-C motif) receptor 1 [Source:MGI Symbol;Acc:MGI:1333815]
ENSMUSG00000045348	1.22221	7.11493	2.37256	0.59408	0.226155	Nyap1	neuronal tyrosine-phosphorylated phosphoinositide 3-kinase adaptor 1 [Source:MGI Symbol;Acc:MGI:2443880]
ENSMUSG00000091649	11.4125	57.9007	2.37059	0.00308482	2.51077	Phf11b	PHD finger protein 11B [Source:MGI Symbol;Acc:MGI:3645789]
ENSMUSG00000036931	4.75089	24.1519	2.36969	0.191055	0.718841	Nfkbid	nuclear factor of kappa light polypeptide gene enhancer in B cells inhibitor	delta [Source:MGI Symbol;Acc:MGI:3041243]
ENSMUSG00000069793	60.0181	308.837	2.36464	0.0598068	1.22325	Slfn9	schlafen 9 [Source:MGI Symbol;Acc:MGI:2445121]
ENSMUSG00000064246	6.46921	29.4384	2.36422	0.415722	0.381197	Chil1	chitinase-like 1 [Source:MGI Symbol;Acc:MGI:1340899]
ENSMUSG00000030147	2.70198	13.2077	2.35004	0.234148	0.630509	Clec4b1	C-type lectin domain family 4	member b1 [Source:MGI Symbol;Acc:MGI:1917060]
ENSMUSG00000037138	5.40365	28.3531	2.34546	0.117872	0.928588	Aff3	AF4/FMR2 family	member 3 [Source:MGI Symbol;Acc:MGI:106927]
ENSMUSG00000036872	3.1105	16.7888	2.34266	0.0747454	1.12642	Abcc12	ATP-binding cassette	sub-family C (CFTR/MRP)	member 12 [Source:MGI Symbol;Acc:MGI:2441679]
ENSMUSG00000024521	20.9871	105.208	2.3205	0.000277361	3.55695	Pmaip1	phorbol-12-myristate-13-acetate-induced protein 1 [Source:MGI Symbol;Acc:MGI:1930146]
ENSMUSG00000045382	17.6454	87.9003	2.31577	0.0341983	1.466	Cxcr4	chemokine (C-X-C motif) receptor 4 [Source:MGI Symbol;Acc:MGI:109563]
ENSMUSG00000079017	15.2585	76.4689	2.31314	0.320069	0.494756	Ifi27l2a	interferon	alpha-inducible protein 27 like 2A [Source:MGI Symbol;Acc:MGI:1924183]
ENSMUSG00000110588	57.0943	283.012	2.31001	0.654346	0.184193	Gm45774	predicted gene 45774 [Source:MGI Symbol;Acc:MGI:5804889]
ENSMUSG00000051378	5.04365	25.6218	2.28666	0.557029	0.254122	Kif18b	kinesin family member 18B [Source:MGI Symbol;Acc:MGI:2446979]
ENSMUSG00000052477	1.77864	8.70875	2.28182	0.704504	0.152117	C130026I21Rik	RIKEN cDNA C130026I21 gene [Source:MGI Symbol;Acc:MGI:3612702]
ENSMUSG00000079293	218.279	1052.91	2.27067	2.75897e-09	8.55925	Clec7a	C-type lectin domain family 7	member a [Source:MGI Symbol;Acc:MGI:1861431]
ENSMUSG00000108929	3.51465	15.5161	2.27053	0.699272	0.155354	Cc2d2b	coiled-coil and C2 domain containing 2B [Source:MGI Symbol;Acc:MGI:3645359]
ENSMUSG00000029602	2.7993	13.6109	2.27034	0.649234	0.187599	Rasal1	RAS protein activator like 1 (GAP1 like) [Source:MGI Symbol;Acc:MGI:1330842]
ENSMUSG00000030346	6.33173	24.594	2.2692	0.438592	0.357939	Rad51ap1	RAD51 associated protein 1 [Source:MGI Symbol;Acc:MGI:1098224]
ENSMUSG00000024056	6.97073	33.4834	2.26428	0.451806	0.345048	Ndc80	NDC80 kinetochore complex component [Source:MGI Symbol;Acc:MGI:1914302]
ENSMUSG00000082051	1.18895	5.31634	2.2615	0.584495	0.233219	Gm16072	predicted gene 16072 [Source:MGI Symbol;Acc:MGI:3801776]
ENSMUSG00000028268	188.881	902.694	2.25689	0.0519274	1.2846	Gbp3	guanylate binding protein 3 [Source:MGI Symbol;Acc:MGI:1926263]
ENSMUSG00000090307	2.40639	11.9821	2.24625	0.592195	0.227536	1700071M16Rik	RIKEN cDNA 1700071M16 gene [Source:MGI Symbol;Acc:MGI:1920754]
ENSMUSG00000087013	0.996615	4.04334	2.24189	0.655876	0.183178	2610027K06Rik	RIKEN cDNA 2610027K06 gene [Source:MGI Symbol;Acc:MGI:1917159]
ENSMUSG00000116461	1.92162	9.0928	2.2358	0.946937	0.0236788
ENSMUSG00000026068	7.48731	32.8264	2.21989	0.0511551	1.29111	Il18rap	interleukin 18 receptor accessory protein [Source:MGI Symbol;Acc:MGI:1338888]
ENSMUSG00000043263	38.7238	179.861	2.21216	0.000223557	3.65061	Ifi209	interferon activated gene 209 [Source:MGI Symbol;Acc:MGI:2138243]
ENSMUSG00000020399	8.67277	39.7473	2.20601	0.00568557	2.24523	Havcr2	hepatitis A virus cellular receptor 2 [Source:MGI Symbol;Acc:MGI:2159682]
ENSMUSG00000045625	3.19102	14.7943	2.19765	0.288723	0.539519	Pigz	phosphatidylinositol glycan anchor biosynthesis	class Z [Source:MGI Symbol;Acc:MGI:2443822]
ENSMUSG00000019850	105.136	480.594	2.1965	5.04578e-06	5.29707	Tnfaip3	tumor necrosis factor	alpha-induced protein 3 [Source:MGI Symbol;Acc:MGI:1196377]
ENSMUSG00000000682	119.339	545.038	2.19395	6.06526e-11	10.2172	Cd52	CD52 antigen [Source:MGI Symbol;Acc:MGI:1346088]
ENSMUSG00000023034	14.77	67.6185	2.19084	0.0702387	1.15342	Nr4a1	nuclear receptor subfamily 4	group A	member 1 [Source:MGI Symbol;Acc:MGI:1352454]
ENSMUSG00000025163	6.20996	28.3078	2.18626	0.0496148	1.30439	Cd7	CD7 antigen [Source:MGI Symbol;Acc:MGI:88344]
ENSMUSG00000050335	114.522	518.761	2.18536	6.86366e-09	8.16344	Lgals3	lectin	galactose binding	soluble 3 [Source:MGI Symbol;Acc:MGI:96778]
ENSMUSG00000094335	2.90256	13.0102	2.17538	0.752663	0.1234	Igkv1-117	immunoglobulin kappa variable 1-117 [Source:MGI Symbol;Acc:MGI:4439721]
ENSMUSG00000024677	38.2539	172.37	2.17046	6.10807e-07	6.2141	Ms4a6b	membrane-spanning 4-domains	subfamily A	member 6B [Source:MGI Symbol;Acc:MGI:1917024]
ENSMUSG00000053318	42.95	191.271	2.16901	8.97082e-06	5.04717	Slamf8	SLAM family member 8 [Source:MGI Symbol;Acc:MGI:1921998]
ENSMUSG00000027555	10.686	48.0641	2.15233	0.0666072	1.17648	Car13	carbonic anhydrase 13 [Source:MGI Symbol;Acc:MGI:1931322]
ENSMUSG00000020798	4.11634	18.7834	2.14781	0.438636	0.357896	Spns3	spinster homolog 3 [Source:MGI Symbol;Acc:MGI:1924827]
ENSMUSG00000112674	1.59824	7.38566	2.13497	0.539087	0.268341	Gm47459	predicted gene	47459 [Source:MGI Symbol;Acc:MGI:6096421]
ENSMUSG00000097561	2.03255	8.99882	2.1196	0.54433	0.264138	4632411P08Rik	RIKEN cDNA 4632411P08 gene [Source:MGI Symbol;Acc:MGI:1925513]
ENSMUSG00000066760	2.33852	9.66935	2.11762	0.623714	0.205015	Psg16	pregnancy specific glycoprotein 16 [Source:MGI Symbol;Acc:MGI:1347249]
ENSMUSG00000021886	49.2246	211.584	2.11421	2.71021e-05	4.567	Gpr65	G-protein coupled receptor 65 [Source:MGI Symbol;Acc:MGI:108031]
ENSMUSG00000027867	4.12038	19.3791	2.11208	0.437578	0.358944	Spag17	sperm associated antigen 17 [Source:MGI Symbol;Acc:MGI:1921612]
ENSMUSG00000059108	6.55101	29.1342	2.11013	0.0252946	1.59697	Ifitm6	interferon induced transmembrane protein 6 [Source:MGI Symbol;Acc:MGI:2686976]
ENSMUSG00000000244	5.52803	24.3013	2.10768	0.304741	0.516069	Tspan32	tetraspanin 32 [Source:MGI Symbol;Acc:MGI:1350360]
ENSMUSG00000069516	3261.73	13950.4	2.09672	1.33829e-09	8.87345	Lyz2	lysozyme 2 [Source:MGI Symbol;Acc:MGI:96897]
ENSMUSG00000031506	11.4358	49.3549	2.09213	0.135244	0.868884	Ptpn7	protein tyrosine phosphatase	non-receptor type 7 [Source:MGI Symbol;Acc:MGI:2156893]
ENSMUSG00000095134	3.01562	12.4799	2.08351	0.598888	0.222654	Mid1-ps1	midline 1	pseudogene 1 [Source:MGI Symbol;Acc:MGI:5780070]
ENSMUSG00000024679	44.6348	188.539	2.08076	2.71021e-05	4.567	Ms4a6d	membrane-spanning 4-domains	subfamily A	member 6D [Source:MGI Symbol;Acc:MGI:1916024]
ENSMUSG00000068744	2.42132	10.7832	2.08055	0.583915	0.23365	Psrc1	proline/serine-rich coiled-coil 1 [Source:MGI Symbol;Acc:MGI:1913099]
ENSMUSG00000113629	1.28146	5.68358	2.08049	0.672509	0.172302	Gm48558	predicted gene	48558 [Source:MGI Symbol;Acc:MGI:6098113]
ENSMUSG00000048621	17.9942	75.0737	2.07348	0.0140172	1.85334	Gm6377	predicted gene 6377 [Source:MGI Symbol;Acc:MGI:3647255]
ENSMUSG00000035208	19.992	83.9059	2.07337	0.000236835	3.62555	Slfn8	schlafen 8 [Source:MGI Symbol;Acc:MGI:2672859]
ENSMUSG00000044748	98.802	413.794	2.07244	0.00233416	2.63187	Defb1	defensin beta 1 [Source:MGI Symbol;Acc:MGI:1096878]
ENSMUSG00000032496	0.861665	3.24835	2.07212	0.836199	0.0776904	Ltf	lactotransferrin [Source:MGI Symbol;Acc:MGI:96837]
ENSMUSG00000055994	6.13915	25.3898	2.07015	0.140922	0.851021	Nod2	nucleotide-binding oligomerization domain containing 2 [Source:MGI Symbol;Acc:MGI:2429397]
ENSMUSG00000034593	37.2446	158.144	2.0695	2.3474e-05	4.62941	Myo5a	myosin VA [Source:MGI Symbol;Acc:MGI:105976]
ENSMUSG00000031904	11.8656	49.7121	2.06293	0.20526	0.687696	Slc7a6	solute carrier family 7 (cationic amino acid transporter	y+ system)	member 6 [Source:MGI Symbol;Acc:MGI:2142598]
ENSMUSG00000114922	1.07591	4.37363	2.05449	0.723614	0.140493	Ppifos	peptidylprolyl isomerase F	opposite strand [Source:MGI Symbol;Acc:MGI:1915423]
ENSMUSG00000036223	1.71402	7.21526	2.04984	0.45992	0.337318	Ska1	spindle and kinetochore associated complex subunit 1 [Source:MGI Symbol;Acc:MGI:1913718]
ENSMUSG00000044827	45.0127	185.655	2.04828	0.000648192	3.1883	Tlr1	toll-like receptor 1 [Source:MGI Symbol;Acc:MGI:1341295]
ENSMUSG00000023349	56.2073	228.691	2.02915	2.68877e-06	5.57045	Clec4n	C-type lectin domain family 4	member n [Source:MGI Symbol;Acc:MGI:1861231]
ENSMUSG00000073008	4.02535	16.5235	2.02825	0.46458	0.332939	Gpr174	G protein-coupled receptor 174 [Source:MGI Symbol;Acc:MGI:2685222]
ENSMUSG00000056290	15.6809	63.1144	2.0222	0.014173	1.84854	Ms4a4b	membrane-spanning 4-domains	subfamily A	member 4B [Source:MGI Symbol;Acc:MGI:1913083]
ENSMUSG00000028885	15.3593	61.8898	2.01799	0.0616437	1.21011	Smpdl3b	sphingomyelin phosphodiesterase	acid-like 3B [Source:MGI Symbol;Acc:MGI:1916022]
ENSMUSG00000040483	34.6562	139.307	2.01754	0.00146307	2.83474	Xaf1	XIAP associated factor 1 [Source:MGI Symbol;Acc:MGI:3772572]
ENSMUSG00000086564	1.71923	6.94939	2.00725	0.662261	0.17897	Cd101	CD101 antigen [Source:MGI Symbol;Acc:MGI:2685862]
ENSMUSG00000109675	3.0145	11.841	2.00638	0.61191	0.213312	Nxpe1-ps	neurexophilin and PC-esterase domain family	member 1	pseudogene [Source:MGI Symbol;Acc:MGI:3646632]
ENSMUSG00000071068	5.47953	21.4377	2.00537	0.069191	1.15995	Treml2	triggering receptor expressed on myeloid cells-like 2 [Source:MGI Symbol;Acc:MGI:2147038]
ENSMUSG00000076612	9.86483	39.2237	1.99314	0.683616	0.165188	Ighg2c	immunoglobulin heavy constant gamma 2C [Source:MGI Symbol;Acc:MGI:2686979]
ENSMUSG00000094689	3.22741	12.7217	1.98803	0.766194	0.115661	Ighv1-81	immunoglobulin heavy variable 1-81 [Source:MGI Symbol;Acc:MGI:4439635]
ENSMUSG00000056413	27.3858	107.492	1.98695	0.00104425	2.9812	Adap1	ArfGAP with dual PH domains 1 [Source:MGI Symbol;Acc:MGI:2442201]
ENSMUSG00000097208	2.35714	9.53684	1.985	0.507955	0.294175	Gm26698	predicted gene	26698 [Source:MGI Symbol;Acc:MGI:5477192]
ENSMUSG00000031765	2287.34	8996.01	1.97564	0.658869	0.181201	Mt1	metallothionein 1 [Source:MGI Symbol;Acc:MGI:97171]
ENSMUSG00000097352	6.87939	27.1499	1.97223	0.386831	0.412479	C920009B18Rik	RIKEN cDNA C920009B18 gene [Source:MGI Symbol;Acc:MGI:3583961]
ENSMUSG00000001444	2.78136	10.9142	1.97161	0.641083	0.193086	Tbx21	T-box 21 [Source:MGI Symbol;Acc:MGI:1888984]
ENSMUSG00000024300	106.271	414.457	1.96533	0.000453848	3.34309	Myo1f	myosin IF [Source:MGI Symbol;Acc:MGI:107711]
ENSMUSG00000004952	25.3973	99.1628	1.96375	0.0052651	2.27859	Rasa4	RAS p21 protein activator 4 [Source:MGI Symbol;Acc:MGI:1858600]
ENSMUSG00000029417	257.634	1002.47	1.96085	0.00017693	3.7522	Cxcl9	chemokine (C-X-C motif) ligand 9 [Source:MGI Symbol;Acc:MGI:1352449]
ENSMUSG00000079362	51.7772	201.662	1.96058	0.872787	0.0590916	Gm43302	predicted gene 43302 [Source:MGI Symbol;Acc:MGI:5663439]
ENSMUSG00000021176	2.78818	7.18847	1.95861	0.681396	0.1666	Efcab11	EF-hand calcium binding domain 11 [Source:MGI Symbol;Acc:MGI:1926017]
ENSMUSG00000005824	4.50263	17.5414	1.95344	0.29568	0.529178	Tnfsf14	tumor necrosis factor (ligand) superfamily	member 14 [Source:MGI Symbol;Acc:MGI:1355317]
ENSMUSG00000063245	14.3681	54.0124	1.93946	0.0544011	1.26439	Zfp993	zinc finger protein 993 [Source:MGI Symbol;Acc:MGI:3713585]
ENSMUSG00000056145	6.54921	24.7791	1.9374	0.39981	0.398146	AI504432	expressed sequence AI504432 [Source:MGI Symbol;Acc:MGI:2139742]
ENSMUSG00000082062	1.74219	6.32883	1.93454	0.852837	0.069134	Ftl2-ps	ferritin light polypeptide 2	pseudogene [Source:MGI Symbol;Acc:MGI:95590]
ENSMUSG00000060183	23.7878	90.7826	1.93162	0.0318577	1.49679	Cxcl11	chemokine (C-X-C motif) ligand 11 [Source:MGI Symbol;Acc:MGI:1860203]
ENSMUSG00000022657	5.37199	20.3141	1.93069	0.306816	0.513122	Cd96	CD96 antigen [Source:MGI Symbol;Acc:MGI:1934368]
ENSMUSG00000061991	5.72519	21.6636	1.92503	0.649429	0.187468	Hist1h2af	histone cluster 1	H2af [Source:MGI Symbol;Acc:MGI:2448309]
ENSMUSG00000023992	15.2253	55.6829	1.92434	0.0667819	1.17534	Trem2	triggering receptor expressed on myeloid cells 2 [Source:MGI Symbol;Acc:MGI:1913150]
ENSMUSG00000090164	14.9496	57.1971	1.92334	0.00594349	2.22596	BC035044	cDNA sequence BC035044 [Source:MGI Symbol;Acc:MGI:2448540]
ENSMUSG00000029322	151.299	569.854	1.91473	0.000292944	3.53322	Plac8	placenta-specific 8 [Source:MGI Symbol;Acc:MGI:2445289]
ENSMUSG00000037185	4.79613	18.036	1.90848	0.287538	0.541304	Krt80	keratin 80 [Source:MGI Symbol;Acc:MGI:1921377]
ENSMUSG00000036067	16.5685	57.2424	1.90565	0.0480507	1.3183	Slc2a6	solute carrier family 2 (facilitated glucose transporter)	member 6 [Source:MGI Symbol;Acc:MGI:2443286]
ENSMUSG00000003882	11.7883	43.8572	1.89966	0.504037	0.297538	Il7r	interleukin 7 receptor [Source:MGI Symbol;Acc:MGI:96562]
ENSMUSG00000030717	34.4326	129.224	1.89833	0.0519801	1.28416	Nupr1	nuclear protein transcription regulator 1 [Source:MGI Symbol;Acc:MGI:1891834]
ENSMUSG00000027009	196.921	732.044	1.89528	2.41505e-05	4.61707	Itga4	integrin alpha 4 [Source:MGI Symbol;Acc:MGI:96603]
ENSMUSG00000024670	4.38388	16.3309	1.89479	0.662201	0.17901	Cd6	CD6 antigen [Source:MGI Symbol;Acc:MGI:103566]
ENSMUSG00000026475	343.769	1277.51	1.89435	0.690195	0.161028	Rgs16	regulator of G-protein signaling 16 [Source:MGI Symbol;Acc:MGI:108407]
ENSMUSG00000068129	1.94516	6.77618	1.88054	0.641046	0.193111	Cst7	cystatin F (leukocystatin) [Source:MGI Symbol;Acc:MGI:1298217]
ENSMUSG00000047180	239.965	880.547	1.87628	1.52523e-08	7.81666	Neurl3	neuralized E3 ubiquitin protein ligase 3 [Source:MGI Symbol;Acc:MGI:2429944]
ENSMUSG00000006642	2.0323	7.567	1.87509	0.557777	0.253539	Tcf23	transcription factor 23 [Source:MGI Symbol;Acc:MGI:1934960]
ENSMUSG00000023913	135.576	492.883	1.87355	2.48149e-07	6.60529	Pla2g7	phospholipase A2	group VII (platelet-activating factor acetylhydrolase	plasma) [Source:MGI Symbol;Acc:MGI:1351327]
ENSMUSG00000033450	21.5333	78.8855	1.87277	0.00393209	2.40538	Tagap	T cell activation Rho GTPase activating protein [Source:MGI Symbol;Acc:MGI:3615484]
ENSMUSG00000055805	25.9791	94.3789	1.86798	0.00568557	2.24523	Fmnl1	formin-like 1 [Source:MGI Symbol;Acc:MGI:1888994]
ENSMUSG00000038264	4.35198	16.7147	1.86553	0.59113	0.228317	Sema7a	sema domain	immunoglobulin domain (Ig)	and GPI membrane anchor	(semaphorin) 7A [Source:MGI Symbol;Acc:MGI:1306826]
ENSMUSG00000062524	5.81887	20.7158	1.86238	0.115258	0.938328	Ncr1	natural cytotoxicity triggering receptor 1 [Source:MGI Symbol;Acc:MGI:1336212]
ENSMUSG00000069300	27.5157	99.3555	1.86167	0.0268085	1.57173	Hist1h2bj	histone cluster 1	H2bj [Source:MGI Symbol;Acc:MGI:2448388]
ENSMUSG00000062727	29.6082	107.63	1.861	0.16224	0.789842	Hist1h2bk	histone cluster 1	H2bk [Source:MGI Symbol;Acc:MGI:2448399]
ENSMUSG00000092192	1.82056	6.11689	1.85822	0.763784	0.11703	Dyx1c1	dyslexia susceptibility 1 candidate 1 [Source:MGI Symbol;Acc:MGI:1914935]
ENSMUSG00000087684	3.01531	10.5273	1.85328	0.578105	0.237993	1200007C13Rik	RIKEN cDNA 1200007C13 gene [Source:MGI Symbol;Acc:MGI:1921369]
ENSMUSG00000040907	4.35728	14.7051	1.85304	0.603865	0.21906	Atp1a3	ATPase	Na+/K+ transporting	alpha 3 polypeptide [Source:MGI Symbol;Acc:MGI:88107]
ENSMUSG00000031662	20.1225	72.9556	1.85285	0.0103336	1.98575	Snx20	sorting nexin 20 [Source:MGI Symbol;Acc:MGI:1918857]
ENSMUSG00000029298	236.875	854.664	1.85205	1.12985e-05	4.94698	Gbp9	guanylate-binding protein 9 [Source:MGI Symbol;Acc:MGI:3605620]
ENSMUSG00000105510	3.65236	12.8963	1.84688	0.446035	0.350631	Gm43815	predicted gene 43815 [Source:MGI Symbol;Acc:MGI:5663952]
ENSMUSG00000053574	1.80732	6.74334	1.84212	0.698647	0.155742	4930563E22Rik	RIKEN cDNA 4930563E22 gene [Source:MGI Symbol;Acc:MGI:1922554]
ENSMUSG00000028874	92.8075	330.264	1.84195	0.000236222	3.62668	Fgr	FGR proto-oncogene	Src family tyrosine kinase [Source:MGI Symbol;Acc:MGI:95527]
ENSMUSG00000037202	9.31969	32.2185	1.8405	0.160292	0.795089	Prf1	perforin 1 (pore forming protein) [Source:MGI Symbol;Acc:MGI:97551]
ENSMUSG00000091705	17.7361	63.0194	1.83787	0.15101	0.820996	H2-Q2	histocompatibility 2	Q region locus 2 [Source:MGI Symbol;Acc:MGI:95931]
ENSMUSG00000029380	68.4225	242.657	1.82607	0.320069	0.494756	Cxcl1	chemokine (C-X-C motif) ligand 1 [Source:MGI Symbol;Acc:MGI:108068]
ENSMUSG00000020297	2.31988	8.03411	1.82039	0.766194	0.115661	Nsg2	neuron specific gene family member 2 [Source:MGI Symbol;Acc:MGI:1202070]
ENSMUSG00000026321	32.6594	114.966	1.81748	0.0218115	1.66132	Tnfrsf11a	tumor necrosis factor receptor superfamily	member 11a	NFKB activator [Source:MGI Symbol;Acc:MGI:1314891]
ENSMUSG00000017652	16.6338	58.0927	1.81181	0.045575	1.34127	Cd40	CD40 antigen [Source:MGI Symbol;Acc:MGI:88336]
ENSMUSG00000106025	2.26059	7.71197	1.81006	0.728469	0.137589	Gm42940	predicted gene 42940 [Source:MGI Symbol;Acc:MGI:5663077]
ENSMUSG00000086527	3.34142	11.4714	1.80833	0.562225	0.25009	Gm15856	predicted gene 15856 [Source:MGI Symbol;Acc:MGI:3801888]
ENSMUSG00000110790	56.6336	198.842	1.80774	0.000366039	3.43647	Gm47079	predicted gene	47079 [Source:MGI Symbol;Acc:MGI:6095803]
ENSMUSG00000099009	3.76567	13.0909	1.80545	0.927334	0.0327639	Rdh16f1	RDH16 family member 1 [Source:MGI Symbol;Acc:MGI:5547782]
ENSMUSG00000032322	9.32611	32.5086	1.80412	0.0707373	1.15035	Pstpip1	proline-serine-threonine phosphatase-interacting protein 1 [Source:MGI Symbol;Acc:MGI:1321396]
ENSMUSG00000033777	72.9325	252.914	1.80103	0.000921369	3.03557	Tlr13	toll-like receptor 13 [Source:MGI Symbol;Acc:MGI:3045213]
ENSMUSG00000061540	632.837	2202.3	1.79946	0.000491083	3.30885	Orm2	orosomucoid 2 [Source:MGI Symbol;Acc:MGI:97444]
ENSMUSG00000042817	14.9213	52.0618	1.79892	0.0359682	1.44408	Flt3	FMS-like tyrosine kinase 3 [Source:MGI Symbol;Acc:MGI:95559]
ENSMUSG00000030786	67.2649	233.418	1.79884	0.0207703	1.68256	Itgam	integrin alpha M [Source:MGI Symbol;Acc:MGI:96607]
ENSMUSG00000068245	33.7333	117.293	1.79873	0.0265602	1.57577	Phf11d	PHD finger protein 11D [Source:MGI Symbol;Acc:MGI:1277133]
ENSMUSG00000015314	12.1787	42.1287	1.79354	0.102951	0.98737	Slamf6	SLAM family member 6 [Source:MGI Symbol;Acc:MGI:1353620]
ENSMUSG00000018986	3.8794	13.4046	1.79263	0.518802	0.284998	Slfn3	schlafen 3 [Source:MGI Symbol;Acc:MGI:1329005]
ENSMUSG00000020656	29.6004	102.779	1.79161	0.026592	1.57525	Grhl1	grainyhead like transcription factor 1 [Source:MGI Symbol;Acc:MGI:2182540]
ENSMUSG00000041954	4.00797	14.1485	1.78746	0.421755	0.374939	Tnfrsf18	tumor necrosis factor receptor superfamily	member 18 [Source:MGI Symbol;Acc:MGI:894675]
ENSMUSG00000050423	10.9378	37.0986	1.78575	0.449776	0.347003	Ppp1r3g	protein phosphatase 1	regulatory (inhibitor) subunit 3G [Source:MGI Symbol;Acc:MGI:1923737]
ENSMUSG00000113175	2.13856	7.24535	1.78362	0.622303	0.205998	Gm9973	predicted gene 9973 [Source:MGI Symbol;Acc:MGI:3642527]
ENSMUSG00000027962	410.892	1411.48	1.78193	0.000159039	3.7985	Vcam1	vascular cell adhesion molecule 1 [Source:MGI Symbol;Acc:MGI:98926]
ENSMUSG00000002257	4.5924	16.0587	1.7817	0.603865	0.21906	Def6	differentially expressed in FDCP 6 [Source:MGI Symbol;Acc:MGI:1346328]
ENSMUSG00000099901	11.8795	40.3616	1.7794	0.69614	0.157304	Zbed4-ps2	zinc finger	BED type containing 4	pseudogene 2 [Source:MGI Symbol;Acc:MGI:5010917]
ENSMUSG00000074228	3.54241	12.0769	1.77702	0.305467	0.515035	Gm10645	predicted gene 10645 [Source:MGI Symbol;Acc:MGI:3704313]
ENSMUSG00000030165	8.64243	27.5735	1.7706	0.391001	0.407822	Klrd1	killer cell lectin-like receptor	subfamily D	member 1 [Source:MGI Symbol;Acc:MGI:1196275]
ENSMUSG00000027994	8.82454	29.2207	1.76642	0.398303	0.399786	Mcub	mitochondrial calcium uniporter dominant negative beta subunit [Source:MGI Symbol;Acc:MGI:1914065]
ENSMUSG00000049892	4.8454	16.0933	1.76532	0.535604	0.271156	Rasd1	RAS	dexamethasone-induced 1 [Source:MGI Symbol;Acc:MGI:1270848]
ENSMUSG00000021696	22.6656	76.8075	1.76417	0.162991	0.787836	Elovl7	ELOVL family member 7	elongation of long chain fatty acids (yeast) [Source:MGI Symbol;Acc:MGI:1921809]
ENSMUSG00000043157	5.52195	18.4711	1.76273	0.465095	0.332459	Arl11	ADP-ribosylation factor-like 11 [Source:MGI Symbol;Acc:MGI:2444054]
ENSMUSG00000006587	2.24338	7.79781	1.75837	0.80741	0.0929061	Snai3	snail family zinc finger 3 [Source:MGI Symbol;Acc:MGI:1353563]
ENSMUSG00000021728	25.571	86.6431	1.75277	0.101327	0.994275	Emb	embigin [Source:MGI Symbol;Acc:MGI:95321]
ENSMUSG00000071036	4.9375	16.567	1.75195	0.739931	0.130809	Gm10309	predicted gene 10309 [Source:MGI Symbol;Acc:MGI:3641941]
ENSMUSG00000089766	1.93397	6.76175	1.74732	0.74408	0.12838	Gm16538	predicted gene 16538 [Source:MGI Symbol;Acc:MGI:4414958]
ENSMUSG00000072620	96.5734	322.889	1.74002	0.000259507	3.58585	Slfn2	schlafen 2 [Source:MGI Symbol;Acc:MGI:1313258]
ENSMUSG00000039109	45.4412	151.269	1.72995	0.188717	0.724189	F13a1	coagulation factor XIII	A1 subunit [Source:MGI Symbol;Acc:MGI:1921395]
ENSMUSG00000056069	72.0568	235.501	1.72468	0.00333011	2.47754	Fam105a	family with sequence similarity 105	member A [Source:MGI Symbol;Acc:MGI:2687281]
ENSMUSG00000031494	8.42617	29.3331	1.72415	0.37138	0.430181	Cd209a	CD209a antigen [Source:MGI Symbol;Acc:MGI:2157942]
ENSMUSG00000116114	5.36416	16.8811	1.72068	0.641083	0.193086
ENSMUSG00000027398	81.8262	268.308	1.72001	1.48764e-05	4.8275	Il1b	interleukin 1 beta [Source:MGI Symbol;Acc:MGI:96543]
ENSMUSG00000032010	21.8208	71.626	1.71422	0.337188	0.472128	Usp2	ubiquitin specific peptidase 2 [Source:MGI Symbol;Acc:MGI:1858178]
ENSMUSG00000024922	4.49959	14.7668	1.71231	0.552808	0.257426	Ovol1	ovo like zinc finger 1 [Source:MGI Symbol;Acc:MGI:1330290]
ENSMUSG00000027347	64.9842	212.943	1.71218	0.00262064	2.58159	Rasgrp1	RAS guanyl releasing protein 1 [Source:MGI Symbol;Acc:MGI:1314635]
ENSMUSG00000024672	12.7118	41.7417	1.71187	0.0448779	1.34797	Ms4a7	membrane-spanning 4-domains	subfamily A	member 7 [Source:MGI Symbol;Acc:MGI:1918846]
ENSMUSG00000060989	3.88488	12.3015	1.71154	0.649141	0.187661	Gm11847	predicted gene 11847 [Source:MGI Symbol;Acc:MGI:3651787]
ENSMUSG00000057729	9.90944	32.2445	1.70977	0.687203	0.162915	Prtn3	proteinase 3 [Source:MGI Symbol;Acc:MGI:893580]
ENSMUSG00000049307	9.54739	30.9981	1.70891	0.259966	0.585084	Fut4	fucosyltransferase 4 [Source:MGI Symbol;Acc:MGI:95594]
ENSMUSG00000070501	2.88489	9.1935	1.70582	0.69022	0.161013	Ifi214	interferon activated gene 214 [Source:MGI Symbol;Acc:MGI:3584522]
ENSMUSG00000017830	81.3199	265.268	1.7056	0.0039726	2.40092	Dhx58	DEXH (Asp-Glu-X-His) box polypeptide 58 [Source:MGI Symbol;Acc:MGI:1931560]
ENSMUSG00000049191	22.3748	73.574	1.70229	0.115011	0.939261	Rtl5	retrotransposon Gag like 5 [Source:MGI Symbol;Acc:MGI:3045324]
ENSMUSG00000050241	4.96225	15.7614	1.70067	0.527308	0.277935	Klre1	killer cell lectin-like receptor family E member 1 [Source:MGI Symbol;Acc:MGI:2662547]
ENSMUSG00000037544	12.7846	43.219	1.69948	0.0451736	1.34512	Dlgap5	DLG associated protein 5 [Source:MGI Symbol;Acc:MGI:2183453]
ENSMUSG00000094127	3.9995	12.7302	1.69665	0.430842	0.365682	G530012D18Rik	RIKEN cDNA G530012D1 gene [Source:MGI Symbol;Acc:MGI:3642025]
ENSMUSG00000073409	321.125	1040.34	1.69592	1.33398e-09	8.87485	H2-Q6	histocompatibility 2	Q region locus 6 [Source:MGI Symbol;Acc:MGI:95935]
ENSMUSG00000038179	19.377	63.5699	1.69453	0.0678818	1.16825	Slamf7	SLAM family member 7 [Source:MGI Symbol;Acc:MGI:1922595]
ENSMUSG00000004707	59.4403	191.389	1.69417	4.09128e-05	4.38814	Ly9	lymphocyte antigen 9 [Source:MGI Symbol;Acc:MGI:96885]
ENSMUSG00000082292	17.5995	56.7743	1.69249	0.00960599	2.01746	Gm12250	predicted gene 12250 [Source:MGI Symbol;Acc:MGI:3649299]
ENSMUSG00000044309	10.8851	34.3463	1.6901	0.0720231	1.14253	Apol7c	apolipoprotein L 7c [Source:MGI Symbol;Acc:MGI:1920912]
ENSMUSG00000025473	9.12985	28.5083	1.68699	0.330333	0.481048	Adam8	a disintegrin and metallopeptidase domain 8 [Source:MGI Symbol;Acc:MGI:107825]
ENSMUSG00000050640	2.1967	7.9292	1.68676	0.847113	0.0720587	Tmem150c	transmembrane protein 150C [Source:MGI Symbol;Acc:MGI:3041258]
ENSMUSG00000063234	11.9306	37.8913	1.68602	0.112883	0.94737	Gpr84	G protein-coupled receptor 84 [Source:MGI Symbol;Acc:MGI:1934129]
ENSMUSG00000019876	16.2083	48.7139	1.68116	0.199182	0.70075	Pkib	protein kinase inhibitor beta	cAMP dependent	testis specific [Source:MGI Symbol;Acc:MGI:101937]
ENSMUSG00000083362	2.15298	6.82329	1.68014	0.740605	0.130414	Gm8606	predicted gene 8606 [Source:MGI Symbol;Acc:MGI:3646345]
ENSMUSG00000072109	7.19481	22.6916	1.6799	0.32716	0.485239	A530040E14Rik	RIKEN cDNA A530040E14 gene [Source:MGI Symbol;Acc:MGI:3612703]
ENSMUSG00000115902	4.70233	15.2394	1.67732	0.466262	0.33137
ENSMUSG00000099568	10.4665	33.0792	1.67713	0.55676	0.254332	Gm28513	predicted gene 28513 [Source:MGI Symbol;Acc:MGI:5579219]
ENSMUSG00000036894	35.5335	114.151	1.67598	0.00277395	2.5569	Rap2b	RAP2B	member of RAS oncogene family [Source:MGI Symbol;Acc:MGI:1921262]
ENSMUSG00000039232	44.1884	134.149	1.67581	0.0277307	1.55704	Stx11	syntaxin 11 [Source:MGI Symbol;Acc:MGI:1921982]
ENSMUSG00000015340	792.821	2519.5	1.66858	1.2511e-06	5.90271	Cybb	cytochrome b-245	beta polypeptide [Source:MGI Symbol;Acc:MGI:88574]
ENSMUSG00000056737	83.3329	263.302	1.66756	0.00131049	2.88257	Capg	capping protein (actin filament)	gelsolin-like [Source:MGI Symbol;Acc:MGI:1098259]
ENSMUSG00000062939	12.3379	40.124	1.66746	0.0637459	1.19555	Stat4	signal transducer and activator of transcription 4 [Source:MGI Symbol;Acc:MGI:103062]
ENSMUSG00000087150	4.33972	13.8164	1.66744	0.539033	0.268384	BC064078	cDNA sequence BC064078 [Source:MGI Symbol;Acc:MGI:3040692]
ENSMUSG00000037405	320.673	1017.17	1.66731	3.9713e-06	5.40107	Icam1	intercellular adhesion molecule 1 [Source:MGI Symbol;Acc:MGI:96392]
ENSMUSG00000024399	19.4025	61.7862	1.66513	0.438743	0.357789	Ltb	lymphotoxin B [Source:MGI Symbol;Acc:MGI:104796]
ENSMUSG00000018819	65.3847	208.41	1.66292	0.0652453	1.18545	Lsp1	lymphocyte specific 1 [Source:MGI Symbol;Acc:MGI:96832]
ENSMUSG00000104291	10.5975	33.6276	1.66238	0.492593	0.307511	A130071D04Rik	RIKEN cDNA A130071D04 gene [Source:MGI Symbol;Acc:MGI:2444749]
ENSMUSG00000067768	10.4059	33.0309	1.66132	0.869733	0.060614	Xlr4b	X-linked lymphocyte-regulated 4B [Source:MGI Symbol;Acc:MGI:1350975]
ENSMUSG00000040711	38.9309	122.369	1.65922	0.0587065	1.23131	Sh3pxd2b	SH3 and PX domains 2B [Source:MGI Symbol;Acc:MGI:2442062]
ENSMUSG00000069301	22.1498	70.1806	1.6588	0.325154	0.487911	Hist1h2ag	histone cluster 1	H2ag [Source:MGI Symbol;Acc:MGI:2448293]
ENSMUSG00000095079	88.6972	279.833	1.65764	0.911221	0.0403761	Igha	immunoglobulin heavy constant alpha [Source:MGI Symbol;Acc:MGI:96444]
ENSMUSG00000097254	3.74349	11.9466	1.65544	0.491989	0.308044	C430042M11Rik	RIKEN cDNA C430042M11 gene [Source:MGI Symbol;Acc:MGI:2443186]
ENSMUSG00000010142	13.4023	40.9887	1.65475	0.061991	1.20767	Tnfrsf13b	tumor necrosis factor receptor superfamily	member 13b [Source:MGI Symbol;Acc:MGI:1889411]
ENSMUSG00000003484	12.0603	38.6142	1.65425	0.122252	0.912744	Cyp4f18	cytochrome P450	family 4	subfamily f	polypeptide 18 [Source:MGI Symbol;Acc:MGI:1919304]
ENSMUSG00000021965	5.26326	16.6035	1.6532	0.606524	0.217152	Ska3	spindle and kinetochore associated complex subunit 3 [Source:MGI Symbol;Acc:MGI:3041235]
ENSMUSG00000026012	9.51257	29.8046	1.64631	0.581598	0.235377	Cd28	CD28 antigen [Source:MGI Symbol;Acc:MGI:88327]
ENSMUSG00000099583	27.8617	87.2825	1.64485	0.147948	0.82989	Hist1h3d	histone cluster 1	H3d [Source:MGI Symbol;Acc:MGI:2448322]
ENSMUSG00000031304	63.3168	194.469	1.63772	0.000849442	3.07087	Il2rg	interleukin 2 receptor	gamma chain [Source:MGI Symbol;Acc:MGI:96551]
ENSMUSG00000040751	8.09176	24.9752	1.62888	0.288723	0.539519	Lat2	linker for activation of T cells family	member 2 [Source:MGI Symbol;Acc:MGI:1926479]
ENSMUSG00000042474	4.93508	15.3008	1.62852	0.831417	0.0801813	Fcmr	Fc fragment of IgM receptor [Source:MGI Symbol;Acc:MGI:1916419]
ENSMUSG00000110679	1.31086	3.79395	1.62624	0.891579	0.0498402	Rpl10-ps5	ribosomal protein L10	pseudogene 5 [Source:MGI Symbol;Acc:MGI:3781583]
ENSMUSG00000031271	1309.45	4037.54	1.62471	0.382602	0.417253	Serpina7	serine (or cysteine) peptidase inhibitor	clade A (alpha-1 antiproteinase	antitrypsin)	member 7 [Source:MGI Symbol;Acc:MGI:3041197]
ENSMUSG00000044377	2.38922	7.12293	1.62419	0.857294	0.0668705	Gm13080	predicted gene 13080 [Source:MGI Symbol;Acc:MGI:3650235]
ENSMUSG00000051457	35.3747	106.895	1.6241	0.330333	0.481048	Spn	sialophorin [Source:MGI Symbol;Acc:MGI:98384]
ENSMUSG00000021384	5.22034	15.4055	1.62103	0.700379	0.154667	Susd3	sushi domain containing 3 [Source:MGI Symbol;Acc:MGI:1913579]
ENSMUSG00000030047	54.9483	168.338	1.6168	4.85528e-06	5.31379	Arhgap25	Rho GTPase activating protein 25 [Source:MGI Symbol;Acc:MGI:2443687]
ENSMUSG00000026395	647.46	1981.78	1.61479	0.000324583	3.48867	Ptprc	protein tyrosine phosphatase	receptor type	C [Source:MGI Symbol;Acc:MGI:97810]
ENSMUSG00000079445	1.859	5.6368	1.61184	0.821748	0.0852613	B3gnt7	UDP-GlcNAc:betaGal beta-1	3-N-acetylglucosaminyltransferase 7 [Source:MGI Symbol;Acc:MGI:2384394]
ENSMUSG00000075044	36.8616	112.191	1.60824	0.72894	0.137308	Slc22a29	solute carrier family 22. member 29 [Source:MGI Symbol;Acc:MGI:3605624]
ENSMUSG00000068246	345.419	1051.74	1.60526	0.000113101	3.94653	Apol9b	apolipoprotein L 9b [Source:MGI Symbol;Acc:MGI:1919148]
ENSMUSG00000017499	8.29739	25.1153	1.60351	0.559841	0.251936	Cdc6	cell division cycle 6 [Source:MGI Symbol;Acc:MGI:1345150]
ENSMUSG00000092550	4.33901	13.1156	1.59177	0.451151	0.345678	Gm20496	predicted gene 20496 [Source:MGI Symbol;Acc:MGI:5141961]
ENSMUSG00000001166	6.45999	19.279	1.58989	0.455553	0.341461	Oas1c	2'-5' oligoadenylate synthetase 1C [Source:MGI Symbol;Acc:MGI:2149633]
ENSMUSG00000036634	4.96622	15.1106	1.58853	0.462614	0.334781	Mag	myelin-associated glycoprotein [Source:MGI Symbol;Acc:MGI:96912]
ENSMUSG00000020057	49.2936	147.308	1.58845	0.0151504	1.81957	Dram1	DNA-damage regulated autophagy modulator 1 [Source:MGI Symbol;Acc:MGI:1918962]
ENSMUSG00000112762	5.22353	16.0976	1.58805	0.592338	0.22743	4930459C07Rik	RIKEN cDNA 4930459C07 gene [Source:MGI Symbol;Acc:MGI:1922131]
ENSMUSG00000033024	3.85496	11.6539	1.58791	0.723614	0.140493	Klra9	killer cell lectin-like receptor subfamily A	member 9 [Source:MGI Symbol;Acc:MGI:1321153]
ENSMUSG00000042097	4.67354	15.147	1.58622	0.561137	0.250931	Zfp239	zinc finger protein 239 [Source:MGI Symbol;Acc:MGI:1306812]
ENSMUSG00000069830	8.13181	24.6653	1.58616	0.316422	0.499733	Nlrp1a	NLR family	pyrin domain containing 1A [Source:MGI Symbol;Acc:MGI:2684861]
ENSMUSG00000024640	17.9526	53.8245	1.5849	0.345621	0.461399	Psat1	phosphoserine aminotransferase 1 [Source:MGI Symbol;Acc:MGI:2183441]
ENSMUSG00000050075	7.60399	22.7959	1.58362	0.415002	0.38195	Gpr171	G protein-coupled receptor 171 [Source:MGI Symbol;Acc:MGI:2442043]
ENSMUSG00000083258	2.05729	5.80584	1.58088	0.810343	0.091331	Gm5939	predicted pseudogene 5939 [Source:MGI Symbol;Acc:MGI:3648845]
ENSMUSG00000038304	7.66266	23.3242	1.58064	0.465095	0.332459	Cd160	CD160 antigen [Source:MGI Symbol;Acc:MGI:1860383]
ENSMUSG00000071713	145.383	434.746	1.58045	4.35262e-05	4.36125	Csf2rb	colony stimulating factor 2 receptor	beta	low-affinity (granulocyte-macrophage) [Source:MGI Symbol;Acc:MGI:1339759]
ENSMUSG00000033355	91.9554	274.877	1.57916	0.00116347	2.93425	Rtp4	receptor transporter protein 4 [Source:MGI Symbol;Acc:MGI:1915025]
ENSMUSG00000040435	221.902	661.153	1.5758	0.000379753	3.4205	Ppp1r15a	protein phosphatase 1	regulatory (inhibitor) subunit 15A [Source:MGI Symbol;Acc:MGI:1927072]
ENSMUSG00000071715	39.7721	117.922	1.57046	0.0393012	1.40559	Ncf4	neutrophil cytosolic factor 4 [Source:MGI Symbol;Acc:MGI:109186]
ENSMUSG00000062661	6.00969	17.1075	1.56968	0.594532	0.225825	Ncs1	neuronal calcium sensor 1 [Source:MGI Symbol;Acc:MGI:109166]
ENSMUSG00000038550	9.30699	27.6867	1.56193	0.635523	0.196869	Ciart	circadian associated repressor of transcription [Source:MGI Symbol;Acc:MGI:2684975]
ENSMUSG00000094027	2.57549	7.66619	1.55853	0.829053	0.0814178	Gm21762	predicted gene	21762 [Source:MGI Symbol;Acc:MGI:5433926]
ENSMUSG00000049037	31.6771	92.5298	1.55717	0.000468107	3.32966	Clec4a1	C-type lectin domain family 4	member a1 [Source:MGI Symbol;Acc:MGI:3036291]
ENSMUSG00000062082	4.62465	13.0766	1.54995	0.623714	0.205015	Cd200r4	CD200 receptor 4 [Source:MGI Symbol;Acc:MGI:3036289]
ENSMUSG00000026573	3.89424	10.895	1.54901	0.641046	0.193111	Xcl1	chemokine (C motif) ligand 1 [Source:MGI Symbol;Acc:MGI:104593]
ENSMUSG00000058773	49.1664	143.473	1.54875	0.199182	0.70075	Hist1h1b	histone cluster 1	H1b [Source:MGI Symbol;Acc:MGI:1861461]
ENSMUSG00000062593	88.9601	259.481	1.54733	0.00041459	3.38238	Gm49339	predicted gene	49339 [Source:MGI Symbol;Acc:MGI:6121530]
ENSMUSG00000086320	8.05402	23.542	1.54568	0.285707	0.544079	Gm12840	predicted gene 12840 [Source:MGI Symbol;Acc:MGI:3650917]
ENSMUSG00000108075	2.1483	6.18188	1.54327	0.769424	0.113834	Gm45061	predicted gene 45061 [Source:MGI Symbol;Acc:MGI:5753637]
ENSMUSG00000051682	122.502	353.545	1.53874	9.03527e-06	5.04406	Treml4	triggering receptor expressed on myeloid cells-like 4 [Source:MGI Symbol;Acc:MGI:1923239]
ENSMUSG00000048852	5.89404	17.1684	1.53836	0.680036	0.167468	Gm12185	predicted gene 12185 [Source:MGI Symbol;Acc:MGI:3652173]
ENSMUSG00000034987	5.48693	16.2448	1.53426	0.486268	0.313124	Hrh2	histamine receptor H2 [Source:MGI Symbol;Acc:MGI:108482]
ENSMUSG00000044708	25.4942	73.6392	1.53192	0.116248	0.934614	Kcnj10	potassium inwardly-rectifying channel	subfamily J	member 10 [Source:MGI Symbol;Acc:MGI:1194504]
ENSMUSG00000023947	91.596	264.073	1.53144	0.000704508	3.15211	Nfkbie	nuclear factor of kappa light polypeptide gene enhancer in B cells inhibitor	epsilon [Source:MGI Symbol;Acc:MGI:1194908]
ENSMUSG00000040204	23.1717	66.5822	1.53045	0.522985	0.281511	Pclaf	PCNA clamp associated factor [Source:MGI Symbol;Acc:MGI:1915276]
ENSMUSG00000049985	7.47795	20.9599	1.52881	0.588445	0.230294	Ankrd55	ankyrin repeat domain 55 [Source:MGI Symbol;Acc:MGI:1924568]
ENSMUSG00000079534	1.1894	3.29503	1.52833	0.890863	0.0501892	Gm5640	predicted gene 5640 [Source:MGI Symbol;Acc:MGI:3645126]
ENSMUSG00000095545	2.60599	7.26496	1.528	0.911248	0.0403634	Zfp969	zinc finger protein 969 [Source:MGI Symbol;Acc:MGI:3782422]
ENSMUSG00000046006	2.48175	7.09397	1.52704	0.80741	0.0929061	Gapt	Grb2-binding adaptor	transmembrane [Source:MGI Symbol;Acc:MGI:3608341]
ENSMUSG00000035455	25.9684	74.1924	1.52622	0.382602	0.417253	Fignl1	fidgetin-like 1 [Source:MGI Symbol;Acc:MGI:1890648]
ENSMUSG00000049625	74.1726	213.782	1.52616	0.00159335	2.79769	Tifab	TRAF-interacting protein with forkhead-associated domain	family member B [Source:MGI Symbol;Acc:MGI:2385852]
ENSMUSG00000050350	7.17129	20.7472	1.52605	0.661111	0.179726	Gpr18	G protein-coupled receptor 18 [Source:MGI Symbol;Acc:MGI:107859]
ENSMUSG00000026069	5.52457	15.9039	1.52557	0.818324	0.0870749	Il1rl1	interleukin 1 receptor-like 1 [Source:MGI Symbol;Acc:MGI:98427]
ENSMUSG00000078502	15.1008	43.4631	1.52518	0.127485	0.89454	Gm13212	predicted gene 13212 [Source:MGI Symbol;Acc:MGI:3651014]
ENSMUSG00000097694	2.94746	8.55986	1.51896	0.609377	0.215114	G730013B05Rik	RIKEN cDNA G730013B05 gene [Source:MGI Symbol;Acc:MGI:3588276]
ENSMUSG00000044229	24.1327	68.8683	1.5159	0.87066	0.0601514	Nxpe4	neurexophilin and PC-esterase domain family	member 4 [Source:MGI Symbol;Acc:MGI:1924792]
ENSMUSG00000023906	4.29695	12.1553	1.5136	0.649429	0.187468	Cldn6	claudin 6 [Source:MGI Symbol;Acc:MGI:1859284]
ENSMUSG00000025161	16.1067	45.8195	1.5127	0.103949	0.983178	Slc16a3	solute carrier family 16 (monocarboxylic acid transporters)	member 3 [Source:MGI Symbol;Acc:MGI:1933438]
ENSMUSG00000104020	2.99206	8.85483	1.51154	0.586292	0.231886	Gm37215	predicted gene	37215 [Source:MGI Symbol;Acc:MGI:5610443]
ENSMUSG00000058883	10.4148	29.3168	1.50971	0.821112	0.0855976	Zfp708	zinc finger protein 708 [Source:MGI Symbol;Acc:MGI:3040674]
ENSMUSG00000059336	7.5377	22.1568	1.50659	0.477527	0.321002	Slc14a1	solute carrier family 14 (urea transporter)	member 1 [Source:MGI Symbol;Acc:MGI:1351654]
ENSMUSG00000087299	11.2575	32.2944	1.50393	0.142825	0.845197	Gm12953	predicted gene 12953 [Source:MGI Symbol;Acc:MGI:3649497]
ENSMUSG00000055301	129.526	365.662	1.50315	0.00188862	2.72386	Adh7	alcohol dehydrogenase 7 (class IV)	mu or sigma polypeptide [Source:MGI Symbol;Acc:MGI:87926]
ENSMUSG00000096986	3.86108	10.9859	1.50229	0.685378	0.16407	4930509E16Rik	RIKEN cDNA 4930509E16 gene [Source:MGI Symbol;Acc:MGI:1922365]
ENSMUSG00000082724	13.5766	37.9248	1.50131	0.56496	0.247982	Gm14416	predicted gene 14416 [Source:MGI Symbol;Acc:MGI:3702407]
ENSMUSG00000094178	4.0773	11.5487	1.5007	0.609794	0.214817	n-R5s118	nuclear encoded rRNA 5S 118 [Source:MGI Symbol;Acc:MGI:4421968]
ENSMUSG00000094537	4.0773	11.5487	1.5007	0.609794	0.214817	n-R5s106	nuclear encoded rRNA 5S 106 [Source:MGI Symbol;Acc:MGI:4421954]
ENSMUSG00000082163	2.6747	7.70886	1.49998	0.757566	0.120579	Gm14276	predicted gene 14276 [Source:MGI Symbol;Acc:MGI:3701955]
ENSMUSG00000059326	35.2098	99.9535	1.49921	0.026592	1.57525	Csf2ra	colony stimulating factor 2 receptor	alpha	low-affinity (granulocyte-macrophage) [Source:MGI Symbol;Acc:MGI:1339754]
ENSMUSG00000032344	9.17753	25.8543	1.49919	0.560833	0.251167	Mb21d1	Mab-21 domain containing 1 [Source:MGI Symbol;Acc:MGI:2442261]
ENSMUSG00000031538	42.5181	120.37	1.49734	0.260018	0.584997	Plat	plasminogen activator	tissue [Source:MGI Symbol;Acc:MGI:97610]
ENSMUSG00000040710	86.2917	242.668	1.49689	0.00547556	2.26157	St8sia4	ST8 alpha-N-acetyl-neuraminide alpha-2	8-sialyltransferase 4 [Source:MGI Symbol;Acc:MGI:106018]
ENSMUSG00000086591	2.03357	5.85981	1.49407	0.749125	0.125446	Dnah2os	dynein	axonemal	heavy chain 2	opposite strand [Source:MGI Symbol;Acc:MGI:1924973]
ENSMUSG00000115154	2.48292	6.93966	1.49337	0.822383	0.0849257	Gm49067	predicted gene	49067 [Source:MGI Symbol;Acc:MGI:6118449]
ENSMUSG00000020805	20.6212	58.1284	1.49143	0.259966	0.585084	Slc13a5	solute carrier family 13 (sodium-dependent citrate transporter)	member 5 [Source:MGI Symbol;Acc:MGI:3037150]
ENSMUSG00000052087	9.3764	26.5887	1.48988	0.446035	0.350631	Rgs14	regulator of G-protein signaling 14 [Source:MGI Symbol;Acc:MGI:1859709]
ENSMUSG00000027737	29.3238	82.7432	1.48492	0.121816	0.914295	Slc7a11	solute carrier family 7 (cationic amino acid transporter	y+ system)	member 11 [Source:MGI Symbol;Acc:MGI:1347355]
ENSMUSG00000001034	23.2733	65.0455	1.48465	0.0925218	1.03376	Mapk7	mitogen-activated protein kinase 7 [Source:MGI Symbol;Acc:MGI:1346347]
ENSMUSG00000085550	4.07768	11.4781	1.47754	0.576962	0.238853	NA	NA
ENSMUSG00000027843	21.8275	59.3009	1.47476	0.130532	0.884283	Ptpn22	protein tyrosine phosphatase	non-receptor type 22 (lymphoid) [Source:MGI Symbol;Acc:MGI:107170]
ENSMUSG00000020437	54.2818	148.766	1.47452	0.00239091	2.62144	Myo1g	myosin IG [Source:MGI Symbol;Acc:MGI:1927091]
ENSMUSG00000075602	138.308	384.658	1.47429	0.0381367	1.41866	Ly6a	lymphocyte antigen 6 complex	locus A [Source:MGI Symbol;Acc:MGI:107527]
ENSMUSG00000032915	357.268	991.193	1.47335	9.71683e-05	4.01248	Adgre4	adhesion G protein-coupled receptor E4 [Source:MGI Symbol;Acc:MGI:1196464]
ENSMUSG00000031779	4.72013	13.3339	1.47044	0.735875	0.133196	Ccl22	chemokine (C-C motif) ligand 22 [Source:MGI Symbol;Acc:MGI:1306779]
ENSMUSG00000066677	10.8493	29.7621	1.4668	0.15101	0.820996	Ifi208	interferon activated gene 208 [Source:MGI Symbol;Acc:MGI:2442822]
ENSMUSG00000063388	45.3231	125.514	1.4643	0.0150829	1.82152	BC023105	cDNA sequence BC023105 [Source:MGI Symbol;Acc:MGI:2384767]
ENSMUSG00000027326	24.094	66.3544	1.46339	0.757491	0.120623	Knl1	kinetochore scaffold 1 [Source:MGI Symbol;Acc:MGI:1923714]
ENSMUSG00000021457	202.538	557.537	1.4621	6.85096e-05	4.16425	Syk	spleen tyrosine kinase [Source:MGI Symbol;Acc:MGI:99515]
ENSMUSG00000099081	1.99854	5.67432	1.4587	0.880863	0.0550917	Gm27624	predicted gene	27624 [Source:MGI Symbol;Acc:MGI:5531006]
ENSMUSG00000028715	11540.1	31686.8	1.45722	0.680309	0.167294	Cyp4a14	cytochrome P450	family 4	subfamily a	polypeptide 14 [Source:MGI Symbol;Acc:MGI:1096550]
ENSMUSG00000026628	70.5678	192.466	1.45328	0.187334	0.727383	Atf3	activating transcription factor 3 [Source:MGI Symbol;Acc:MGI:109384]
ENSMUSG00000034612	10.4806	28.8588	1.45313	0.414732	0.382232	Chst11	carbohydrate sulfotransferase 11 [Source:MGI Symbol;Acc:MGI:1927166]
ENSMUSG00000035004	163.031	445.586	1.45057	0.00181365	2.74145	Igsf6	immunoglobulin superfamily	member 6 [Source:MGI Symbol;Acc:MGI:1891393]
ENSMUSG00000021614	32.8257	89.5619	1.44759	0.838549	0.0764715	Vcan	versican [Source:MGI Symbol;Acc:MGI:102889]
ENSMUSG00000021983	4.13877	13.2525	1.44735	0.789129	0.102852	Atp8a2	ATPase	aminophospholipid transporter-like	class I	type 8A	member 2 [Source:MGI Symbol;Acc:MGI:1354710]
ENSMUSG00000049734	130.106	355.15	1.44734	1.51237e-05	4.82034	Trex1	three prime repair exonuclease 1 [Source:MGI Symbol;Acc:MGI:1328317]
ENSMUSG00000034968	1.60511	4.56518	1.44707	0.811829	0.0905356	Lbx2	ladybird homeobox 2 [Source:MGI Symbol;Acc:MGI:1342288]
ENSMUSG00000066861	7.97712	21.0266	1.44608	0.530241	0.275527	Oas1g	2'-5' oligoadenylate synthetase 1G [Source:MGI Symbol;Acc:MGI:97429]
ENSMUSG00000084111	3.04846	8.25115	1.44408	0.972194	0.0122468	Gm15710	predicted gene 15710 [Source:MGI Symbol;Acc:MGI:3783151]
ENSMUSG00000097472	3.22407	8.6696	1.43972	0.670428	0.173648	Gm26586	predicted gene	26586 [Source:MGI Symbol;Acc:MGI:5477080]
ENSMUSG00000115718	2.89726	7.7249	1.43591	0.821748	0.0852613	Gm49179	predicted gene	49179 [Source:MGI Symbol;Acc:MGI:6118614]
ENSMUSG00000039236	32.1747	86.3054	1.43404	0.000595955	3.22479	Isg20	interferon-stimulated protein [Source:MGI Symbol;Acc:MGI:1928895]
ENSMUSG00000000290	240.897	650.407	1.43386	0.00180914	2.74253	Itgb2	integrin beta 2 [Source:MGI Symbol;Acc:MGI:96611]
ENSMUSG00000015355	67.7879	182.12	1.43248	0.0165175	1.78206	Cd48	CD48 antigen [Source:MGI Symbol;Acc:MGI:88339]
ENSMUSG00000039153	7.27521	19.2614	1.43231	0.775953	0.110165	Runx2	runt related transcription factor 2 [Source:MGI Symbol;Acc:MGI:99829]
ENSMUSG00000044052	2.78539	7.48811	1.43205	0.700634	0.154509	Ccr10	chemokine (C-C motif) receptor 10 [Source:MGI Symbol;Acc:MGI:1096320]
ENSMUSG00000096785	4.0773	11.0048	1.42987	0.655181	0.183639	n-R5s130	nuclear encoded rRNA 5S 130 [Source:MGI Symbol;Acc:MGI:4421986]
ENSMUSG00000093852	4.0773	11.0048	1.42982	0.650793	0.186557	Gm24312	predicted gene	24312 [Source:MGI Symbol;Acc:MGI:5454089]
ENSMUSG00000044583	65.1931	175.109	1.42956	0.142169	0.847194	Tlr7	toll-like receptor 7 [Source:MGI Symbol;Acc:MGI:2176882]
ENSMUSG00000049804	113.293	304.16	1.42919	0.0032595	2.48685	Armcx4	armadillo repeat containing	X-linked 4 [Source:MGI Symbol;Acc:MGI:2147887]
ENSMUSG00000034634	27.2349	73.1796	1.42913	0.606524	0.217152	Ly6d	lymphocyte antigen 6 complex	locus D [Source:MGI Symbol;Acc:MGI:96881]
ENSMUSG00000045763	33.8489	90.0942	1.42824	0.00341475	2.46664	Basp1	brain abundant	membrane attached signal protein 1 [Source:MGI Symbol;Acc:MGI:1917600]
ENSMUSG00000030707	251.19	674.279	1.42466	0.00565381	2.24766	Coro1a	coronin	actin binding protein 1A [Source:MGI Symbol;Acc:MGI:1345961]
ENSMUSG00000103380	4.21152	10.9141	1.42193	0.688303	0.16222	Gm37756	predicted gene	37756 [Source:MGI Symbol;Acc:MGI:5610984]
ENSMUSG00000052760	10.9151	28.875	1.42026	0.356578	0.447846	A630001G21Rik	RIKEN cDNA A630001G21 gene [Source:MGI Symbol;Acc:MGI:2443131]
ENSMUSG00000101438	3.21423	8.50043	1.4194	0.695724	0.157563	Gm19412	predicted gene	19412 [Source:MGI Symbol;Acc:MGI:5011597]
ENSMUSG00000078921	101.17	266.691	1.4182	0.0296906	1.52738	Tgtp2	T cell specific GTPase 2 [Source:MGI Symbol;Acc:MGI:3710083]
ENSMUSG00000038775	31.6895	83.5549	1.41645	0.178792	0.747652	Vill	villin-like [Source:MGI Symbol;Acc:MGI:1201781]
ENSMUSG00000093956	1133.46	3015.81	1.4119	0.799367	0.0972537	Gm24497	predicted gene	24497 [Source:MGI Symbol;Acc:MGI:5454274]
ENSMUSG00000056220	93.632	247.932	1.41103	0.0508554	1.29366	Pla2g4a	phospholipase A2	group IVA (cytosolic	calcium-dependent) [Source:MGI Symbol;Acc:MGI:1195256]
ENSMUSG00000028240	5059.55	13449.7	1.41052	0.300813	0.521704	Cyp7a1	cytochrome P450	family 7	subfamily a	polypeptide 1 [Source:MGI Symbol;Acc:MGI:106091]
ENSMUSG00000027368	10.5485	28.556	1.40918	0.655876	0.183178	Dusp2	dual specificity phosphatase 2 [Source:MGI Symbol;Acc:MGI:101911]
ENSMUSG00000028175	6.69842	17.7305	1.40771	0.917519	0.037385	Depdc1a	DEP domain containing 1a [Source:MGI Symbol;Acc:MGI:1923381]
ENSMUSG00000052688	40.3588	107.121	1.40763	0.174045	0.759338	Rab7b	RAB7B	member RAS oncogene family [Source:MGI Symbol;Acc:MGI:2442295]
ENSMUSG00000024485	9.66986	25.3368	1.4071	0.659573	0.180737	Slc4a9	solute carrier family 4	sodium bicarbonate cotransporter	member 9 [Source:MGI Symbol;Acc:MGI:2443384]
ENSMUSG00000043664	4.29447	11.3127	1.40704	0.624318	0.204594	Tmem221	transmembrane protein 221 [Source:MGI Symbol;Acc:MGI:3525074]
ENSMUSG00000042182	6.35442	16.9564	1.40607	0.694355	0.158419	Bend6	BEN domain containing 6 [Source:MGI Symbol;Acc:MGI:2444572]
ENSMUSG00000026826	4.31907	11.633	1.40466	0.645904	0.189832	Nr4a2	nuclear receptor subfamily 4	group A	member 2 [Source:MGI Symbol;Acc:MGI:1352456]
ENSMUSG00000041420	12.2916	31.7151	1.40349	0.117872	0.928588	Meis3	Meis homeobox 3 [Source:MGI Symbol;Acc:MGI:108519]
ENSMUSG00000098238	2.78831	7.38283	1.40317	0.737738	0.132098	Gm8756	predicted gene 8756 [Source:MGI Symbol;Acc:MGI:3644333]
ENSMUSG00000064125	5.54544	17.2194	1.40108	0.648766	0.187912	Prr36	proline rich 36 [Source:MGI Symbol;Acc:MGI:3605626]
ENSMUSG00000023341	105.218	274.914	1.40033	0.00248636	2.60444	Mx2	MX dynamin-like GTPase 2 [Source:MGI Symbol;Acc:MGI:97244]
ENSMUSG00000058163	29.2428	77.286	1.40022	0.174045	0.759338	Gm5431	predicted gene 5431 [Source:MGI Symbol;Acc:MGI:3645205]
ENSMUSG00000070000	3.56714	9.38343	1.39969	0.853901	0.0685924	Fcho1	FCH domain only 1 [Source:MGI Symbol;Acc:MGI:1921265]
ENSMUSG00000108702	5.05109	13.1814	1.39882	0.655876	0.183178	Gm9333	predicted gene 9333 [Source:MGI Symbol;Acc:MGI:3643231]
ENSMUSG00000028931	15.8411	41.1968	1.3986	0.519303	0.284579	Kcnab2	potassium voltage-gated channel	shaker-related subfamily	beta member 2 [Source:MGI Symbol;Acc:MGI:109239]
ENSMUSG00000103272	2.99453	8.0198	1.39716	0.862579	0.0642012	Gm37914	predicted gene	37914 [Source:MGI Symbol;Acc:MGI:5611142]
ENSMUSG00000000732	30.8824	81.7792	1.39663	0.193648	0.712988	Icosl	icos ligand [Source:MGI Symbol;Acc:MGI:1354701]
ENSMUSG00000047945	333.223	875.573	1.39573	0.000453848	3.34309	Marcksl1	MARCKS-like 1 [Source:MGI Symbol;Acc:MGI:97143]
ENSMUSG00000050921	17.0653	45.1924	1.39435	0.376486	0.424251	P2ry10	purinergic receptor P2Y	G-protein coupled 10 [Source:MGI Symbol;Acc:MGI:1926076]
ENSMUSG00000043939	2.8986	7.26769	1.39293	0.842497	0.0744317	A530064D06Rik	RIKEN cDNA A530064D06 gene [Source:MGI Symbol;Acc:MGI:2443476]
ENSMUSG00000112336	2.46916	6.42331	1.39236	0.74121	0.130059	Gm47766	predicted gene	47766 [Source:MGI Symbol;Acc:MGI:6096919]
ENSMUSG00000101355	50.2849	130.501	1.39081	0.0159521	1.79718	Hist1h3h	histone cluster 1	H3h [Source:MGI Symbol;Acc:MGI:2448349]
ENSMUSG00000016496	60.8026	158.266	1.38895	0.0275488	1.5599	Cd274	CD274 antigen [Source:MGI Symbol;Acc:MGI:1926446]
ENSMUSG00000076934	3.98549	10.3648	1.38835	0.830559	0.0806296	Iglv1	immunoglobulin lambda variable 1 [Source:MGI Symbol;Acc:MGI:96530]
ENSMUSG00000105004	2.57901	6.52176	1.3871	0.678533	0.168429	Gm43075	predicted gene 43075 [Source:MGI Symbol;Acc:MGI:5663212]
ENSMUSG00000115200	13.515	35.2715	1.38642	0.305467	0.515035	Gm46516	predicted gene	46516 [Source:MGI Symbol;Acc:MGI:5826153]
ENSMUSG00000021322	50.7081	132.661	1.38635	0.0908552	1.04165	Aoah	acyloxyacyl hydrolase [Source:MGI Symbol;Acc:MGI:1350928]
ENSMUSG00000004612	12.7507	32.8729	1.3859	0.68198	0.166228	Nkg7	natural killer cell group 7 sequence [Source:MGI Symbol;Acc:MGI:1931250]
ENSMUSG00000015053	8.84736	22.3161	1.3858	0.55843	0.253031	Gata2	GATA binding protein 2 [Source:MGI Symbol;Acc:MGI:95662]
ENSMUSG00000059668	1.07527	2.76477	1.38577	0.905006	0.0433487	Krt4	keratin 4 [Source:MGI Symbol;Acc:MGI:96701]
ENSMUSG00000096996	4.2673	11.4033	1.38456	0.654555	0.184054	Gm26792	predicted gene	26792 [Source:MGI Symbol;Acc:MGI:5477286]
ENSMUSG00000006519	213.527	556.235	1.3829	6.45284e-06	5.19025	Cyba	cytochrome b-245	alpha polypeptide [Source:MGI Symbol;Acc:MGI:1316658]
ENSMUSG00000026832	66.2798	171.329	1.3823	0.461126	0.336181	Cytip	cytohesin 1 interacting protein [Source:MGI Symbol;Acc:MGI:2183535]
ENSMUSG00000022103	5.21812	13.3903	1.38186	0.678882	0.168206	Gfra2	glial cell line derived neurotrophic factor family receptor alpha 2 [Source:MGI Symbol;Acc:MGI:1195462]
ENSMUSG00000003283	191.854	498.749	1.38065	0.00238627	2.62228	Hck	hemopoietic cell kinase [Source:MGI Symbol;Acc:MGI:96052]
ENSMUSG00000047115	4.85303	11.6619	1.37757	0.72894	0.137308	Fam221a	family with sequence similarity 221	member A [Source:MGI Symbol;Acc:MGI:2442161]
ENSMUSG00000031101	58.3172	150.755	1.37139	0.00135255	2.86885	Sash3	SAM and SH3 domain containing 3 [Source:MGI Symbol;Acc:MGI:1921381]
ENSMUSG00000045730	32.1505	82.5295	1.37111	0.20606	0.686007	Adrb2	adrenergic receptor	beta 2 [Source:MGI Symbol;Acc:MGI:87938]
ENSMUSG00000112148	154.631	399.363	1.36934	0.477527	0.321002	Lilrb4a	leukocyte immunoglobulin-like receptor	subfamily B	member 4A [Source:MGI Symbol;Acc:MGI:102701]
ENSMUSG00000037280	40.228	103.385	1.36766	0.0134199	1.87225	Galnt6	polypeptide N-acetylgalactosaminyltransferase 6 [Source:MGI Symbol;Acc:MGI:1891640]
ENSMUSG00000043931	8.00921	20.5139	1.36748	0.720327	0.14247	Gimap7	GTPase	IMAP family member 7 [Source:MGI Symbol;Acc:MGI:1349657]
ENSMUSG00000023905	104.262	268.475	1.36652	0.0206887	1.68427	Tnfrsf12a	tumor necrosis factor receptor superfamily	member 12a [Source:MGI Symbol;Acc:MGI:1351484]
ENSMUSG00000039748	8.36426	21.2	1.3656	0.562973	0.249513	Exo1	exonuclease 1 [Source:MGI Symbol;Acc:MGI:1349427]
ENSMUSG00000030790	29.1281	74.8237	1.36469	0.081141	1.09076	Adm	adrenomedullin [Source:MGI Symbol;Acc:MGI:108058]
ENSMUSG00000034330	86.2924	221.774	1.36308	0.0175673	1.75529	Plcg2	phospholipase C	gamma 2 [Source:MGI Symbol;Acc:MGI:97616]
ENSMUSG00000031880	8.94122	22.8184	1.36179	0.744128	0.128352	Rrad	Ras-related associated with diabetes [Source:MGI Symbol;Acc:MGI:1930943]
ENSMUSG00000036377	0.474895	1.26578	1.35828	0.919062	0.0366552	C530008M17Rik	RIKEN cDNA C530008M17 gene [Source:MGI Symbol;Acc:MGI:2444817]
ENSMUSG00000048163	73.5993	188.524	1.35788	7.81302e-05	4.10718	Selplg	selectin	platelet (p-selectin) ligand [Source:MGI Symbol;Acc:MGI:106689]
ENSMUSG00000004359	48.245	122.704	1.3576	0.027737	1.55694	Spic	Spi-C transcription factor (Spi-1/PU.1 related) [Source:MGI Symbol;Acc:MGI:1341168]
ENSMUSG00000109181	2.26186	5.67247	1.35686	0.847508	0.0718564	Gm5605	predicted gene 5605 [Source:MGI Symbol;Acc:MGI:3647902]
ENSMUSG00000022372	129.946	329.455	1.34447	0.0017778	2.75012	Sla	src-like adaptor [Source:MGI Symbol;Acc:MGI:104295]
ENSMUSG00000053004	3.81648	9.09262	1.34445	0.776125	0.110068	Hrh1	histamine receptor H1 [Source:MGI Symbol;Acc:MGI:107619]
ENSMUSG00000002325	231.453	588.013	1.34407	2.80333e-05	4.55233	Irf9	interferon regulatory factor 9 [Source:MGI Symbol;Acc:MGI:107587]
ENSMUSG00000104025	5.05179	12.7307	1.34147	0.817826	0.0873389	E330040D14Rik	RIKEN cDNA E330040D14 gene [Source:MGI Symbol;Acc:MGI:3649088]
ENSMUSG00000072694	13.1746	32.4503	1.34086	0.320784	0.493788	1500011B03Rik	RIKEN cDNA 1500011B03 gene [Source:MGI Symbol;Acc:MGI:1913486]
ENSMUSG00000048600	3.82992	9.92021	1.33986	0.836039	0.0777737	Gm5763	predicted pseudogene 5763 [Source:MGI Symbol;Acc:MGI:3647841]
ENSMUSG00000030325	15.7142	39.3144	1.33873	0.169882	0.769852	Klrb1c	killer cell lectin-like receptor subfamily B member 1C [Source:MGI Symbol;Acc:MGI:107538]
ENSMUSG00000085355	4.67862	11.1937	1.33822	0.763978	0.116919	3010003L21Rik	RIKEN cDNA 3010003L21 gene [Source:MGI Symbol;Acc:MGI:1924094]
ENSMUSG00000031004	219.889	555.428	1.33688	0.655181	0.183639	Mki67	antigen identified by monoclonal antibody Ki 67 [Source:MGI Symbol;Acc:MGI:106035]
ENSMUSG00000115823	4.83618	12.4459	1.33682	0.480866	0.317976	Gm49004	predicted gene	49004 [Source:MGI Symbol;Acc:MGI:6118358]
ENSMUSG00000087107	59.1006	149.24	1.33526	0.0209071	1.67971	AI662270	expressed sequence AI662270 [Source:MGI Symbol;Acc:MGI:2144254]
ENSMUSG00000112023	69.2679	174.424	1.33397	0.0420265	1.37648	Lilr4b	leukocyte immunoglobulin-like receptor	subfamily B	member 4B [Source:MGI Symbol;Acc:MGI:102702]
ENSMUSG00000022831	205.054	514.111	1.32796	4.10537e-05	4.38665	Hcls1	hematopoietic cell specific Lyn substrate 1 [Source:MGI Symbol;Acc:MGI:104568]
ENSMUSG00000037887	7.16403	17.9651	1.32731	0.751644	0.123988	Dusp8	dual specificity phosphatase 8 [Source:MGI Symbol;Acc:MGI:106626]
ENSMUSG00000111118	5.57649	13.9373	1.32553	0.556515	0.254523	Gm6545	predicted gene 6545 [Source:MGI Symbol;Acc:MGI:3643874]
ENSMUSG00000069308	7.56353	18.5123	1.32461	0.735901	0.133181	Hist1h2bp	histone cluster 1	H2bp [Source:MGI Symbol;Acc:MGI:2448409]
ENSMUSG00000037860	25.9571	64.7616	1.32449	0.359841	0.443889	Aim2	absent in melanoma 2 [Source:MGI Symbol;Acc:MGI:2686159]
ENSMUSG00000040838	4.18196	10.4487	1.32097	0.776457	0.109883	Gm11639	predicted gene 11639 [Source:MGI Symbol;Acc:MGI:3651790]
ENSMUSG00000047810	52.6256	130.585	1.32036	0.0599681	1.22208	Ccdc88b	coiled-coil domain containing 88B [Source:MGI Symbol;Acc:MGI:1925567]
ENSMUSG00000024989	9.09826	22.6207	1.31717	0.485758	0.31358	Cep55	centrosomal protein 55 [Source:MGI Symbol;Acc:MGI:1921357]
ENSMUSG00000047880	7.2141	18.2933	1.31396	0.863231	0.063873	Cxcr5	chemokine (C-X-C motif) receptor 5 [Source:MGI Symbol;Acc:MGI:103567]
ENSMUSG00000073412	44.3263	109.028	1.31322	0.0240567	1.61876	Lst1	leukocyte specific transcript 1 [Source:MGI Symbol;Acc:MGI:1096324]
ENSMUSG00000102919	2.89981	7.07606	1.31189	0.775693	0.11031	Gm37726	predicted gene	37726 [Source:MGI Symbol;Acc:MGI:5610954]
ENSMUSG00000022439	47.1647	113.456	1.31067	0.37761	0.422957	Parvg	parvin	gamma [Source:MGI Symbol;Acc:MGI:2158329]
ENSMUSG00000021640	17.0464	42.5954	1.31009	0.416853	0.380017	Naip1	NLR family	apoptosis inhibitory protein 1 [Source:MGI Symbol;Acc:MGI:1298223]
ENSMUSG00000074580	7.09474	17.2371	1.30762	0.504037	0.297538	4931440P22Rik	RIKEN cDNA 4931440P22 gene [Source:MGI Symbol;Acc:MGI:1918254]
ENSMUSG00000027171	13.4433	32.245	1.3075	0.523765	0.280864	Prrg4	proline rich Gla (G-carboxyglutamic acid) 4 (transmembrane) [Source:MGI Symbol;Acc:MGI:2442211]
ENSMUSG00000086150	13.8044	34.3112	1.30741	0.431504	0.365015	Bach2os	BTB and CNC homology 2	opposite strand [Source:MGI Symbol;Acc:MGI:3041246]
ENSMUSG00000000982	3.65959	8.95603	1.30729	0.829221	0.0813298	Ccl3	chemokine (C-C motif) ligand 3 [Source:MGI Symbol;Acc:MGI:98260]
ENSMUSG00000021391	6.10649	14.7096	1.30722	0.695728	0.15756	Cenpp	centromere protein P [Source:MGI Symbol;Acc:MGI:1913586]
ENSMUSG00000039747	51.7979	125.861	1.30384	0.0196418	1.70682	Orai2	ORAI calcium release-activated calcium modulator 2 [Source:MGI Symbol;Acc:MGI:2443195]
ENSMUSG00000021948	275.738	680.439	1.3034	8.06694e-05	4.09329	Prkcd	protein kinase C	delta [Source:MGI Symbol;Acc:MGI:97598]
ENSMUSG00000074570	4.94032	12.2422	1.3033	0.814176	0.0892816	Cass4	Cas scaffolding protein family member 4 [Source:MGI Symbol;Acc:MGI:2444482]
ENSMUSG00000072944	15.6095	38.4745	1.3029	0.42978	0.366754	Nup62cl	nucleoporin 62 C-terminal like [Source:MGI Symbol;Acc:MGI:2685565]
ENSMUSG00000020901	35.294	86.9841	1.30251	0.178792	0.747652	Pik3r5	phosphoinositide-3-kinase regulatory subunit 5 [Source:MGI Symbol;Acc:MGI:2443588]
ENSMUSG00000097455	2.23475	5.7381	1.30221	0.833158	0.0792725	Gm26891	predicted gene	26891 [Source:MGI Symbol;Acc:MGI:5477385]
ENSMUSG00000026581	68.2347	166.378	1.30198	0.078277	1.10637	Sell	selectin	lymphocyte [Source:MGI Symbol;Acc:MGI:98279]
ENSMUSG00000063021	19.7607	48.7739	1.30056	0.40885	0.388436	Hist1h2ak	histone cluster 1	H2ak [Source:MGI Symbol;Acc:MGI:2448297]
ENSMUSG00000064128	69.7352	170.748	1.29612	0.00138074	2.85989	Cenpj	centromere protein J [Source:MGI Symbol;Acc:MGI:2684927]
ENSMUSG00000106139	7.05161	17.9914	1.29423	0.69614	0.157304	Gm30648	predicted gene	30648 [Source:MGI Symbol;Acc:MGI:5589807]
ENSMUSG00000038037	6.58027	16.4795	1.29322	0.586292	0.231886	Socs1	suppressor of cytokine signaling 1 [Source:MGI Symbol;Acc:MGI:1354910]
ENSMUSG00000039496	16.2007	41.272	1.29291	0.42505	0.37156	Cdnf	cerebral dopamine neurotrophic factor [Source:MGI Symbol;Acc:MGI:3606576]
ENSMUSG00000023132	26.1738	64.0415	1.29261	0.672008	0.172626	Gzma	granzyme A [Source:MGI Symbol;Acc:MGI:109266]
ENSMUSG00000040253	862.039	2107.01	1.28939	0.0242914	1.61455	Gbp7	guanylate binding protein 7 [Source:MGI Symbol;Acc:MGI:2444421]
ENSMUSG00000093861	12.069	29.2639	1.28676	0.872497	0.0592362	Igkv1-110	immunoglobulin kappa variable 1-110 [Source:MGI Symbol;Acc:MGI:4439558]
ENSMUSG00000035232	28.6062	69.689	1.28566	0.469274	0.328574	Pdk3	pyruvate dehydrogenase kinase	isoenzyme 3 [Source:MGI Symbol;Acc:MGI:2384308]
ENSMUSG00000038390	10.7045	26.7411	1.28563	0.519303	0.284579	Gpr162	G protein-coupled receptor 162 [Source:MGI Symbol;Acc:MGI:1315214]
ENSMUSG00000048779	44.8983	108.871	1.28532	0.0149233	1.82614	P2ry6	pyrimidinergic receptor P2Y	G-protein coupled	6 [Source:MGI Symbol;Acc:MGI:2673874]
ENSMUSG00000055976	2.45923	6.00174	1.28376	0.903949	0.043856	Cldn23	claudin 23 [Source:MGI Symbol;Acc:MGI:1919158]
ENSMUSG00000072596	65.0791	158.082	1.27924	0.00547556	2.26157	Ear2	eosinophil-associated	ribonuclease A family	member 2 [Source:MGI Symbol;Acc:MGI:108020]
ENSMUSG00000029798	398.373	965.466	1.27897	0.000173459	3.7608	Herc6	hect domain and RLD 6 [Source:MGI Symbol;Acc:MGI:1914388]
ENSMUSG00000052271	10.8076	25.8512	1.27858	0.855134	0.0679659	Bhlha15	basic helix-loop-helix family	member a15 [Source:MGI Symbol;Acc:MGI:891976]
ENSMUSG00000046952	13.9238	33.0162	1.27827	0.485952	0.313407	Gm5815	predicted pseudogene 5815 [Source:MGI Symbol;Acc:MGI:3648184]
ENSMUSG00000026600	255.286	614.922	1.2726	0.000808416	3.09236	Soat1	sterol O-acyltransferase 1 [Source:MGI Symbol;Acc:MGI:104665]
ENSMUSG00000028475	6.32787	14.9444	1.27035	0.707127	0.150503	Spaar	small regulatory polypeptide of amino acid response [Source:MGI Symbol;Acc:MGI:1918656]
ENSMUSG00000081738	3.21407	7.88143	1.27019	0.87935	0.0558384	Hmgb1-ps2	high mobility group box 1	pseudogene 2 [Source:MGI Symbol;Acc:MGI:3768537]
ENSMUSG00000051969	9.17348	22.3612	1.26933	0.458587	0.338578	Tlr11	toll-like receptor 11 [Source:MGI Symbol;Acc:MGI:3045226]
ENSMUSG00000021262	69.3724	167.099	1.2679	0.00293121	2.53295	Evl	Ena-vasodilator stimulated phosphoprotein [Source:MGI Symbol;Acc:MGI:1194884]
ENSMUSG00000030148	44.5357	105.843	1.26686	0.305838	0.514508	Clec4a2	C-type lectin domain family 4	member a2 [Source:MGI Symbol;Acc:MGI:1349412]
ENSMUSG00000041313	28.1732	67.6413	1.26128	0.345412	0.461663	Slc7a1	solute carrier family 7 (cationic amino acid transporter	y+ system)	member 1 [Source:MGI Symbol;Acc:MGI:88117]
ENSMUSG00000025422	30.5148	74.6936	1.26086	0.466262	0.33137	Agap2	ArfGAP with GTPase domain	ankyrin repeat and PH domain 2 [Source:MGI Symbol;Acc:MGI:3580016]
ENSMUSG00000045165	16.6571	39.926	1.26086	0.623714	0.205015	AI467606	expressed sequence AI467606 [Source:MGI Symbol;Acc:MGI:2141979]
ENSMUSG00000022861	3.6462	8.87128	1.26032	0.821748	0.0852613	Dgkg	diacylglycerol kinase	gamma [Source:MGI Symbol;Acc:MGI:105060]
ENSMUSG00000002068	15.7525	38.0558	1.25995	0.658869	0.181201	Ccne1	cyclin E1 [Source:MGI Symbol;Acc:MGI:88316]
ENSMUSG00000037466	7.68531	18.6046	1.25962	0.769424	0.113834	Tedc1	tubulin epsilon and delta complex 1 [Source:MGI Symbol;Acc:MGI:2144738]
ENSMUSG00000052131	49.3782	118.055	1.25916	0.874191	0.0583939	Akr1b7	aldo-keto reductase family 1	member B7 [Source:MGI Symbol;Acc:MGI:101918]
ENSMUSG00000115049	10.3194	24.495	1.25878	0.438075	0.358451	Gm49172	predicted gene	49172 [Source:MGI Symbol;Acc:MGI:6118604]
ENSMUSG00000028927	20.3864	42.45	1.25742	0.584495	0.233219	Padi2	peptidyl arginine deiminase	type II [Source:MGI Symbol;Acc:MGI:1338892]
ENSMUSG00000056130	18.8785	44.6815	1.25602	0.678882	0.168206	Ticam2	toll-like receptor adaptor molecule 2 [Source:MGI Symbol;Acc:MGI:3040056]
ENSMUSG00000022488	365.867	873.322	1.25596	0.000787824	3.10357	Nckap1l	NCK associated protein 1 like [Source:MGI Symbol;Acc:MGI:1926063]
ENSMUSG00000097025	13.6704	31.9201	1.25561	0.237525	0.62429	Gm26558	predicted gene	26558 [Source:MGI Symbol;Acc:MGI:5477052]
ENSMUSG00000040345	65.682	156.616	1.25541	0.0420265	1.37648	Arhgap9	Rho GTPase activating protein 9 [Source:MGI Symbol;Acc:MGI:2143764]
ENSMUSG00000040606	29.1897	72.3948	1.25541	0.539087	0.268341	Kazn	kazrin	periplakin interacting protein [Source:MGI Symbol;Acc:MGI:1918779]
ENSMUSG00000015950	143.617	341.299	1.25506	0.0181362	1.74145	Ncf1	neutrophil cytosolic factor 1 [Source:MGI Symbol;Acc:MGI:97283]
ENSMUSG00000054006	2.44578	5.94796	1.2548	0.855134	0.0679659	D630008O14Rik	RIKEN cDNA D630008O14 gene [Source:MGI Symbol;Acc:MGI:3698880]
ENSMUSG00000046805	1581.23	3769.27	1.25354	1.50937e-06	5.8212	Mpeg1	macrophage expressed gene 1 [Source:MGI Symbol;Acc:MGI:1333743]
ENSMUSG00000040747	260.735	620.424	1.25333	0.000366039	3.43647	Cd53	CD53 antigen [Source:MGI Symbol;Acc:MGI:88341]
ENSMUSG00000025165	24.5562	58.9289	1.25284	0.122194	0.912949	Sectm1a	secreted and transmembrane 1A [Source:MGI Symbol;Acc:MGI:2384805]
ENSMUSG00000026126	48.1154	114.203	1.25208	0.00802295	2.09567	Ptpn18	protein tyrosine phosphatase	non-receptor type 18 [Source:MGI Symbol;Acc:MGI:108410]
ENSMUSG00000076490	11.8291	28.1796	1.25194	0.699754	0.155054	Trbc1	T cell receptor beta	constant region 1 [Source:MGI Symbol;Acc:MGI:4439726]
ENSMUSG00000037921	142.326	338.542	1.25141	0.0911939	1.04003	Ddx60	DEAD (Asp-Glu-Ala-Asp) box polypeptide 60 [Source:MGI Symbol;Acc:MGI:2384570]
ENSMUSG00000037902	665.649	1583.81	1.2511	0.000189946	3.72137	Sirpa	signal-regulatory protein alpha [Source:MGI Symbol;Acc:MGI:108563]
ENSMUSG00000092035	15.8042	37.5677	1.25088	0.481697	0.317226	Peg10	paternally expressed 10 [Source:MGI Symbol;Acc:MGI:2157785]
ENSMUSG00000032417	4.10744	9.87588	1.25083	0.822	0.0851282	Rwdd2a	RWD domain containing 2A [Source:MGI Symbol;Acc:MGI:1916769]
ENSMUSG00000029373	27.0224	64.0101	1.24766	0.262073	0.581577	Pf4	platelet factor 4 [Source:MGI Symbol;Acc:MGI:1888711]
ENSMUSG00000078202	11.2026	27.2196	1.24737	0.473854	0.324355	Nrarp	Notch-regulated ankyrin repeat protein [Source:MGI Symbol;Acc:MGI:1914372]
ENSMUSG00000045679	23.7301	56.0555	1.24428	0.584495	0.233219	Pqlc3	PQ loop repeat containing [Source:MGI Symbol;Acc:MGI:2444067]
ENSMUSG00000052889	90.7209	213.283	1.24392	0.00241751	2.61663	Prkcb	protein kinase C	beta [Source:MGI Symbol;Acc:MGI:97596]
ENSMUSG00000028843	136.679	322.378	1.2414	0.00762642	2.11768	Sh3bgrl3	SH3 domain binding glutamic acid-rich protein-like 3 [Source:MGI Symbol;Acc:MGI:1920973]
ENSMUSG00000025225	168.431	397.672	1.24057	0.00138285	2.85923	Nfkb2	nuclear factor of kappa light polypeptide gene enhancer in B cells 2	p49/p100 [Source:MGI Symbol;Acc:MGI:1099800]
ENSMUSG00000100621	1.92739	4.70725	1.23945	0.90218	0.0447067	Gm28374	predicted gene 28374 [Source:MGI Symbol;Acc:MGI:5579080]
ENSMUSG00000013707	38.8863	92.4402	1.23722	0.0183479	1.73641	Tnfaip8l2	tumor necrosis factor	alpha-induced protein 8-like 2 [Source:MGI Symbol;Acc:MGI:1917019]
ENSMUSG00000035045	7.25058	16.8482	1.23677	0.465095	0.332459	Zc3h12b	zinc finger CCCH-type containing 12B [Source:MGI Symbol;Acc:MGI:2442133]
ENSMUSG00000024397	140.01	329.526	1.23614	0.0154023	1.81241	Aif1	allograft inflammatory factor 1 [Source:MGI Symbol;Acc:MGI:1343098]
ENSMUSG00000109713	6.35546	14.7063	1.236	0.763978	0.116919	Pvrig	poliovirus receptor related immunoglobulin domain containing [Source:MGI Symbol;Acc:MGI:5596028]
ENSMUSG00000025128	3.0985	7.31566	1.23472	0.862015	0.0644853	Bhlhe22	basic helix-loop-helix family	member e22 [Source:MGI Symbol;Acc:MGI:1930001]
ENSMUSG00000109799	4.82244	11.3553	1.23371	0.674642	0.170927	Gm45515	predicted gene 45515 [Source:MGI Symbol;Acc:MGI:5791351]
ENSMUSG00000043017	9.75149	22.8233	1.22976	0.766194	0.115661	Ptgir	prostaglandin I receptor (IP) [Source:MGI Symbol;Acc:MGI:99535]
ENSMUSG00000069268	15.2912	36.0333	1.22975	0.666143	0.176432	Hist1h2bf	histone cluster 1	H2bf [Source:MGI Symbol;Acc:MGI:2448383]
ENSMUSG00000071478	39.6628	93.1424	1.22938	0.391026	0.407795	Hist1h2ad	histone cluster 1	H2ad [Source:MGI Symbol;Acc:MGI:2448289]
ENSMUSG00000027863	9.62678	22.5532	1.22931	0.818632	0.0869113	Cd2	CD2 antigen [Source:MGI Symbol;Acc:MGI:88320]
ENSMUSG00000039239	23.4797	54.3623	1.22782	0.637977	0.195195	Tgfb2	transforming growth factor	beta 2 [Source:MGI Symbol;Acc:MGI:98726]
ENSMUSG00000056071	34.7076	80.9073	1.22759	0.333949	0.47632	S100a9	S100 calcium binding protein A9 (calgranulin B) [Source:MGI Symbol;Acc:MGI:1338947]
ENSMUSG00000055809	4.16132	9.97862	1.22642	0.840043	0.0756986	Dnaaf3	dynein	axonemal assembly factor 3 [Source:MGI Symbol;Acc:MGI:3588207]
ENSMUSG00000097360	3.91374	9.20802	1.2248	0.73198	0.135501	9430065F17Rik	RIKEN cDNA 9430065F17 gene [Source:MGI Symbol;Acc:MGI:1924606]
ENSMUSG00000078880	16.0156	38.275	1.22352	0.790341	0.102186	Gm14308	predicted gene 14308 [Source:MGI Symbol;Acc:MGI:3782921]
ENSMUSG00000089996	7.62921	17.3229	1.21962	0.788322	0.103296	Tmsb15b2	thymosin beta 15b2 [Source:MGI Symbol;Acc:MGI:3843061]
ENSMUSG00000017716	18.0631	41.9651	1.21941	0.689415	0.161519	Birc5	baculoviral IAP repeat-containing 5 [Source:MGI Symbol;Acc:MGI:1203517]
ENSMUSG00000042942	88.6948	208.475	1.21881	0.709797	0.148866	Greb1l	growth regulation by estrogen in breast cancer-like [Source:MGI Symbol;Acc:MGI:3576497]
ENSMUSG00000018927	269.456	626.206	1.21854	0.00040093	3.39693	Ccl6	chemokine (C-C motif) ligand 6 [Source:MGI Symbol;Acc:MGI:98263]
ENSMUSG00000105719	1.60044	3.8589	1.21778	0.916278	0.0379725	Gm42872	predicted gene 42872 [Source:MGI Symbol;Acc:MGI:5663009]
ENSMUSG00000029283	7.15269	16.6475	1.21717	0.655181	0.183639	Cdc7	cell division cycle 7 (S. cerevisiae) [Source:MGI Symbol;Acc:MGI:1309511]
ENSMUSG00000025665	7.86029	16.2904	1.21551	0.807869	0.0926591	RpS1ka6	ribosomal protein S1 kinase polypeptide 6 [Source:MGI Symbol;Acc:MGI:1914321]
ENSMUSG00000073733	3.46497	7.54363	1.21508	0.853627	0.068732	Rsg1	REM2 and RAB-like small GTPase 1 [Source:MGI Symbol;Acc:MGI:1923416]
ENSMUSG00000019139	131.992	304.84	1.21491	0.00598467	2.22296	Isyna1	myo-inositol 1-phosphate synthase A1 [Source:MGI Symbol;Acc:MGI:1919030]
ENSMUSG00000025648	41.3381	95.9235	1.21105	0.364361	0.438468	Pfkfb4	6-phosphofructo-2-kinase/fructose-2	6-biphosphatase 4 [Source:MGI Symbol;Acc:MGI:2687284]
ENSMUSG00000031383	3.51651	8.31277	1.21061	0.889526	0.0508412	Dusp9	dual specificity phosphatase 9 [Source:MGI Symbol;Acc:MGI:2387107]
ENSMUSG00000025723	3.61368	8.81875	1.20777	0.787761	0.103605	Nmb	neuromedin B [Source:MGI Symbol;Acc:MGI:1915289]
ENSMUSG00000032089	152.077	350.369	1.20715	0.00174854	2.75732	Il10ra	interleukin 10 receptor	alpha [Source:MGI Symbol;Acc:MGI:96538]
ENSMUSG00000028859	41.382	94.3453	1.2052	0.178792	0.747652	Csf3r	colony stimulating factor 3 receptor (granulocyte) [Source:MGI Symbol;Acc:MGI:1339755]
ENSMUSG00000100967	3.33435	7.48319	1.20443	0.821748	0.0852613	Gm29666	predicted gene 29666 [Source:MGI Symbol;Acc:MGI:5580372]
ENSMUSG00000100774	11.058	25.2968	1.20423	0.832838	0.0794394	Gm7329	predicted gene 7329 [Source:MGI Symbol;Acc:MGI:3646271]
ENSMUSG00000045322	6.82721	16.0472	1.20357	0.695728	0.15756	Tlr9	toll-like receptor 9 [Source:MGI Symbol;Acc:MGI:1932389]
ENSMUSG00000024403	7.43454	17.1057	1.20283	0.573149	0.241732	Atp6v1g2	ATPase	H+ transporting	lysosomal V1 subunit G2 [Source:MGI Symbol;Acc:MGI:1913487]
ENSMUSG00000002983	79.2286	182.478	1.20194	0.0899421	1.04604	Relb	avian reticuloendotheliosis viral (v-rel) oncogene related B [Source:MGI Symbol;Acc:MGI:103289]
ENSMUSG00000047415	10.2284	23.7842	1.20063	0.576962	0.238853	Gpr68	G protein-coupled receptor 68 [Source:MGI Symbol;Acc:MGI:2441763]
ENSMUSG00000038379	10.7384	24.4714	1.19933	0.665558	0.176814	Ttk	Ttk protein kinase [Source:MGI Symbol;Acc:MGI:1194921]
ENSMUSG00000026896	1213.07	2785.24	1.19904	0.000849442	3.07087	Ifih1	interferon induced with helicase C domain 1 [Source:MGI Symbol;Acc:MGI:1918836]
ENSMUSG00000114436	12.5794	28.6244	1.19835	0.530283	0.275492	Gm48283	predicted gene	48283 [Source:MGI Symbol;Acc:MGI:6097716]
ENSMUSG00000090246	5.55673	12.9912	1.19807	0.744779	0.127973	Gm17017	predicted gene 17017 [Source:MGI Symbol;Acc:MGI:4820558]
ENSMUSG00000049109	8.49205	18.8349	1.19681	0.590131	0.229051	Themis	thymocyte selection associated [Source:MGI Symbol;Acc:MGI:2443552]
ENSMUSG00000094338	8.20865	18.9022	1.19662	0.813221	0.0897913	Hist1h2bl	histone cluster 1	H2bl [Source:MGI Symbol;Acc:MGI:2448403]
ENSMUSG00000112095	6.09558	14.1162	1.19536	0.753815	0.122735	A130077B15Rik	RIKEN cDNA A130077B15 gene [Source:MGI Symbol;Acc:MGI:2441782]
ENSMUSG00000050821	10.2012	25.4852	1.19481	0.72894	0.137308	Fam131a	family with sequence similarity 131	member A [Source:MGI Symbol;Acc:MGI:1925658]
ENSMUSG00000082110	1.72149	3.96483	1.19421	0.87677	0.0571145	Gm11196	predicted gene 11196 [Source:MGI Symbol;Acc:MGI:3649463]
ENSMUSG00000115284	2.79106	6.42854	1.19371	0.803885	0.094806	Gm34678	predicted gene	34678 [Source:MGI Symbol;Acc:MGI:5593837]
ENSMUSG00000028347	2.5483	6.02957	1.18968	0.856051	0.0675004	Tmeff1	transmembrane protein with EGF-like and two follistatin-like domains 1 [Source:MGI Symbol;Acc:MGI:1926810]
ENSMUSG00000075031	125.976	287.458	1.18916	0.113628	0.944515	Hist1h2bb	histone cluster 1	H2bb [Source:MGI Symbol;Acc:MGI:2448377]
ENSMUSG00000091867	1106.54	2521.95	1.18853	0.926692	0.0330646	Cyp2a22	cytochrome P450	family 2	subfamily a	polypeptide 22 [Source:MGI Symbol;Acc:MGI:3648316]
ENSMUSG00000002699	141.856	322.451	1.18837	0.000577576	3.23839	Lcp2	lymphocyte cytosolic protein 2 [Source:MGI Symbol;Acc:MGI:1321402]
ENSMUSG00000106734	49.8443	112.418	1.18824	0.223391	0.650934	Gm20559	predicted gene	20559 [Source:MGI Symbol;Acc:MGI:5295666]
ENSMUSG00000021879	1.5009	3.49034	1.18673	0.872497	0.0592362	Dnah12	dynein	axonemal	heavy chain 12 [Source:MGI Symbol;Acc:MGI:107720]
ENSMUSG00000025427	1.50779	3.69849	1.18573	0.891022	0.0501116	Rnf165	ring finger protein 165 [Source:MGI Symbol;Acc:MGI:2444521]
ENSMUSG00000047515	8.99142	20.2844	1.18562	0.766194	0.115661	BC049715	cDNA sequence BC049715 [Source:MGI Symbol;Acc:MGI:3605234]
ENSMUSG00000094830	9.82924	22.6534	1.18501	0.582264	0.23488	n-R5s194	nuclear encoded rRNA 5S 194 [Source:MGI Symbol;Acc:MGI:4422059]
ENSMUSG00000017737	54.0497	122.137	1.18381	0.30164	0.520511	Mmp9	matrix metallopeptidase 9 [Source:MGI Symbol;Acc:MGI:97011]
ENSMUSG00000034765	22.5446	50.6974	1.18339	0.140292	0.852968	Dusp5	dual specificity phosphatase 5 [Source:MGI Symbol;Acc:MGI:2685183]
ENSMUSG00000048865	174.158	394.75	1.18298	0.0199267	1.70056	Arhgap30	Rho GTPase activating protein 30 [Source:MGI Symbol;Acc:MGI:2684948]
ENSMUSG00000046908	4.16361	9.63314	1.17984	0.872787	0.0590916	Ltb4r1	leukotriene B4 receptor 1 [Source:MGI Symbol;Acc:MGI:1309472]
ENSMUSG00000105950	3.85549	8.69273	1.17982	0.739931	0.130809	Gm43679	predicted gene 43679 [Source:MGI Symbol;Acc:MGI:5663816]
ENSMUSG00000055865	0.647902	1.62435	1.17979	0.937896	0.0278453	Fam19a3	family with sequence similarity 19	member A3 [Source:MGI Symbol;Acc:MGI:3046463]
ENSMUSG00000021569	16.9945	38.9949	1.17918	0.223485	0.650752	Trip13	thyroid hormone receptor interactor 13 [Source:MGI Symbol;Acc:MGI:1916966]
ENSMUSG00000020389	6.42792	14.0586	1.17801	0.775992	0.110143	Cdkl3	cyclin-dependent kinase-like 3 [Source:MGI Symbol;Acc:MGI:2388268]
ENSMUSG00000042417	7.12485	15.9543	1.17738	0.643793	0.191253	Ccno	cyclin O [Source:MGI Symbol;Acc:MGI:2145534]
ENSMUSG00000039942	27.875	62.9819	1.1752	0.294463	0.530969	Ptger4	prostaglandin E receptor 4 (subtype EP4) [Source:MGI Symbol;Acc:MGI:104311]
ENSMUSG00000015396	67.1437	151.292	1.17428	0.118522	0.926203	Cd83	CD83 antigen [Source:MGI Symbol;Acc:MGI:1328316]
ENSMUSG00000053063	173.608	390.682	1.17348	0.00664205	2.1777	Clec12a	C-type lectin domain family 12	member a [Source:MGI Symbol;Acc:MGI:3040968]
ENSMUSG00000060509	10.3518	23.8139	1.17338	0.648444	0.188128	Xcr1	chemokine (C motif) receptor 1 [Source:MGI Symbol;Acc:MGI:1346338]
ENSMUSG00000113434	1.94353	4.27005	1.17282	0.908075	0.0418784	3200001D21Rik	RIKEN cDNA 3200001D21 gene [Source:MGI Symbol;Acc:MGI:1919068]
ENSMUSG00000037474	19.4004	43.6692	1.17245	0.56462	0.248244	Dtl	denticleless E3 ubiquitin protein ligase [Source:MGI Symbol;Acc:MGI:1924093]
ENSMUSG00000021565	7.90395	17.3726	1.17219	0.868953	0.0610035	Slc6a19	solute carrier family 6 (neurotransmitter transporter)	member 19 [Source:MGI Symbol;Acc:MGI:1921588]
ENSMUSG00000070490	2.902	6.42345	1.1719	0.847545	0.071837	Gm10293	predicted pseudogene 10293 [Source:MGI Symbol;Acc:MGI:3704216]
ENSMUSG00000113669	2.55319	5.73343	1.17176	0.848407	0.0713955
ENSMUSG00000045273	3.1122	6.98995	1.17134	0.903228	0.0442024	Cenph	centromere protein H [Source:MGI Symbol;Acc:MGI:1349448]
ENSMUSG00000092412	3.51223	7.94188	1.17114	0.967823	0.0142042	Gm20507	predicted gene 20507 [Source:MGI Symbol;Acc:MGI:5141972]
ENSMUSG00000055421	9.06572	20.6458	1.17046	0.688341	0.162196	Pcdh9	protocadherin 9 [Source:MGI Symbol;Acc:MGI:1306801]
ENSMUSG00000018239	23.19	51.8532	1.17028	0.0579535	1.23692	Zcchc10	zinc finger	CCHC domain containing 10 [Source:MGI Symbol;Acc:MGI:1196228]
ENSMUSG00000022033	14.5818	32.6981	1.16983	0.629252	0.201175	Pbk	PDZ binding kinase [Source:MGI Symbol;Acc:MGI:1289156]
ENSMUSG00000026480	116.945	262.95	1.16905	0.0120152	1.92027	Ncf2	neutrophil cytosolic factor 2 [Source:MGI Symbol;Acc:MGI:97284]
ENSMUSG00000026829	15.1001	33.7445	1.16859	0.59113	0.228317	Gbgt1	globoside alpha-1	3-N-acetylgalactosaminyltransferase 1 [Source:MGI Symbol;Acc:MGI:2449143]
ENSMUSG00000084350	79.2815	177.238	1.1667	0.14377	0.842332	Znf41-ps	ZNF41	pseudogene [Source:MGI Symbol;Acc:MGI:1917255]
ENSMUSG00000087404	9.35664	21.1006	1.16563	0.639482	0.194172	Gm11752	predicted gene 11752 [Source:MGI Symbol;Acc:MGI:3651700]
ENSMUSG00000020363	7.89172	18.057	1.16456	0.624309	0.2046	Gfpt2	glutamine fructose-6-phosphate transaminase 2 [Source:MGI Symbol;Acc:MGI:1338883]
ENSMUSG00000093514	1.61724	3.76688	1.16115	0.90277	0.0444231	Gm28727	predicted gene 28727 [Source:MGI Symbol;Acc:MGI:5579433]
ENSMUSG00000034595	85.9191	191.63	1.16099	0.0227401	1.64321	Ppp1r18	protein phosphatase 1	regulatory subunit 18 [Source:MGI Symbol;Acc:MGI:1923698]
ENSMUSG00000042759	54.9706	120.332	1.16044	0.187334	0.727383	Apobr	apolipoprotein B receptor [Source:MGI Symbol;Acc:MGI:2176230]
ENSMUSG00000025351	84.831	188.655	1.15899	0.135425	0.868301	Cd63	CD63 antigen [Source:MGI Symbol;Acc:MGI:99529]
ENSMUSG00000012889	3.46455	7.4051	1.15805	0.839677	0.0758875	Podnl1	podocan-like 1 [Source:MGI Symbol;Acc:MGI:2685352]
ENSMUSG00000100755	20.7789	46.7075	1.15714	0.583181	0.234196	Rps23-ps1	ribosomal protein S23	pseudogene 1 [Source:MGI Symbol;Acc:MGI:3705429]
ENSMUSG00000071855	4.2054	9.02403	1.15582	0.779156	0.108375	Ccdc112	coiled-coil domain containing 112 [Source:MGI Symbol;Acc:MGI:1918800]
ENSMUSG00000054640	78.3783	174.909	1.15491	0.0608973	1.2154	Slc8a1	solute carrier family 8 (sodium/calcium exchanger)	member 1 [Source:MGI Symbol;Acc:MGI:107956]
ENSMUSG00000087028	8.31224	17.1864	1.15465	0.83644	0.0775654	Gm13387	predicted gene 13387 [Source:MGI Symbol;Acc:MGI:3651242]
ENSMUSG00000108633	3.22512	7.09683	1.15229	0.836199	0.0776904	Gm44694	predicted gene 44694 [Source:MGI Symbol;Acc:MGI:5753270]
ENSMUSG00000086016	4.7134	10.6344	1.15205	0.784789	0.105247	1700084C06Rik	RIKEN cDNA 1700084C06 gene [Source:MGI Symbol;Acc:MGI:1923868]
ENSMUSG00000030209	21.6466	54.4597	1.1519	0.872497	0.0592362	Grin2b	glutamate receptor	ionotropic	NMDA2B (epsilon 2) [Source:MGI Symbol;Acc:MGI:95821]
ENSMUSG00000001228	34.8734	74.4942	1.14647	0.678533	0.168429	Uhrf1	ubiquitin-like	containing PHD and RING finger domains	1 [Source:MGI Symbol;Acc:MGI:1338889]
ENSMUSG00000114425	8.16919	17.8857	1.14621	0.829069	0.0814092	Gm33447	predicted gene	33447 [Source:MGI Symbol;Acc:MGI:5592606]
ENSMUSG00000020227	36.6082	78.3152	1.14548	0.202846	0.692834	Irak3	interleukin-1 receptor-associated kinase 3 [Source:MGI Symbol;Acc:MGI:1921164]
ENSMUSG00000030921	144.094	317.689	1.14391	0.0451736	1.34512	Trim30a	tripartite motif-containing 30A [Source:MGI Symbol;Acc:MGI:98178]
ENSMUSG00000097174	16.3997	36.8908	1.14381	0.587592	0.230924	Gm4890	predicted gene 4890 [Source:MGI Symbol;Acc:MGI:3779445]
ENSMUSG00000058818	151.962	335.03	1.14057	0.0198204	1.70289	Pirb	paired Ig-like receptor B [Source:MGI Symbol;Acc:MGI:894311]
ENSMUSG00000040528	18.2258	40.2048	1.13985	0.163839	0.785584	Milr1	mast cell immunoglobulin like receptor 1 [Source:MGI Symbol;Acc:MGI:2685731]
ENSMUSG00000003541	24.7161	54.0642	1.13931	0.360977	0.44252	Ier3	immediate early response 3 [Source:MGI Symbol;Acc:MGI:104814]
ENSMUSG00000024174	85.2265	187.989	1.13812	0.0221402	1.65482	Pot1b	protection of telomeres 1B [Source:MGI Symbol;Acc:MGI:1920086]
ENSMUSG00000037548	15.876	34.6468	1.13769	0.692087	0.15984	H2-DMb2	histocompatibility 2	class II	locus Mb2 [Source:MGI Symbol;Acc:MGI:95923]
ENSMUSG00000057722	574.884	1264.46	1.13759	0.709419	0.149097	Lepr	leptin receptor [Source:MGI Symbol;Acc:MGI:104993]
ENSMUSG00000049744	49.5511	108.966	1.13712	0.318521	0.496862	Arhgap15	Rho GTPase activating protein 15 [Source:MGI Symbol;Acc:MGI:1923367]
ENSMUSG00000036587	4.87027	8.84753	1.13705	0.821112	0.0855976	Fut7	fucosyltransferase 7 [Source:MGI Symbol;Acc:MGI:107692]
ENSMUSG00000030149	36.9352	81.3698	1.13671	0.0667819	1.17534	Klrk1	killer cell lectin-like receptor subfamily K	member 1 [Source:MGI Symbol;Acc:MGI:1196250]
ENSMUSG00000037944	10.7388	23.4175	1.13568	0.73679	0.132656	Ccr7	chemokine (C-C motif) receptor 7 [Source:MGI Symbol;Acc:MGI:103011]
ENSMUSG00000056458	2.85837	5.96766	1.13245	0.883003	0.0540376	Mok	MOK protein kinase [Source:MGI Symbol;Acc:MGI:1336881]
ENSMUSG00000090877	295.775	648.443	1.13234	0.590131	0.229051	Hspa1b	heat shock protein 1B [Source:MGI Symbol;Acc:MGI:99517]
ENSMUSG00000070495	5.99243	13.1461	1.1312	0.583477	0.233976	Ctcfl	CCCTC-binding factor (zinc finger protein)-like [Source:MGI Symbol;Acc:MGI:3652571]
ENSMUSG00000035934	10.0109	22.4684	1.1305	0.822632	0.0847944	Pknox2	Pbx/knotted 1 homeobox 2 [Source:MGI Symbol;Acc:MGI:2445415]
ENSMUSG00000027611	29.4269	64.291	1.13014	0.158249	0.800658	Procr	protein C receptor	endothelial [Source:MGI Symbol;Acc:MGI:104596]
ENSMUSG00000088254	3.39563	7.22723	1.12652	0.823558	0.0843058	Gm24289	predicted gene	24289 [Source:MGI Symbol;Acc:MGI:5454066]
ENSMUSG00000070003	49.4507	106.386	1.12524	0.0201968	1.69472	Ssbp4	single stranded DNA binding protein 4 [Source:MGI Symbol;Acc:MGI:1924150]
ENSMUSG00000109669	7.20288	15.4435	1.12442	0.676256	0.169889	Gm45472	predicted gene 45472 [Source:MGI Symbol;Acc:MGI:5791308]
ENSMUSG00000031838	405.824	883.142	1.12321	0.000108862	3.96312	Ifi30	interferon gamma inducible protein 30 [Source:MGI Symbol;Acc:MGI:2137648]
ENSMUSG00000032218	24.0766	52.2545	1.12318	0.744727	0.128003	Ccnb2	cyclin B2 [Source:MGI Symbol;Acc:MGI:88311]
ENSMUSG00000085912	0.640564	1.53316	1.12258	0.919062	0.0366552	Trp53cor1	tumor protein p53 pathway corepressor 1 [Source:MGI Symbol;Acc:MGI:3801771]
ENSMUSG00000104737	2.26693	4.77921	1.12136	0.890863	0.0501892	Gm42937	predicted gene 42937 [Source:MGI Symbol;Acc:MGI:5663074]
ENSMUSG00000023169	70.1557	151.283	1.12108	0.214925	0.667713	Slc38a1	solute carrier family 38	member 1 [Source:MGI Symbol;Acc:MGI:2145895]
ENSMUSG00000103570	5.36724	11.5973	1.12092	0.69377	0.158785	C630004M23Rik	RIKEN cDNA C630004M23 gene [Source:MGI Symbol;Acc:MGI:3642399]
ENSMUSG00000031734	2.76613	6.00947	1.11919	0.800074	0.0968699	Irx3	Iroquois related homeobox 3 [Source:MGI Symbol;Acc:MGI:1197522]
ENSMUSG00000061132	22.9036	49.5478	1.11806	0.4247	0.371918	Blnk	B cell linker [Source:MGI Symbol;Acc:MGI:96878]
ENSMUSG00000020143	206.768	447.619	1.11704	0.00417914	2.37891	Dock2	dedicator of cyto-kinesis 2 [Source:MGI Symbol;Acc:MGI:2149010]
ENSMUSG00000073771	10.7797	23.3707	1.1169	0.598888	0.222654	Btbd19	BTB (POZ) domain containing 19 [Source:MGI Symbol;Acc:MGI:1925861]
ENSMUSG00000068200	16.2102	34.5634	1.11681	0.587592	0.230924	Gm5931	predicted pseudogene 5931 [Source:MGI Symbol;Acc:MGI:3647036]
ENSMUSG00000029352	12.1557	26.081	1.11661	0.798275	0.0978475	Crybb3	crystallin	beta B3 [Source:MGI Symbol;Acc:MGI:102717]
ENSMUSG00000098934	17.6202	38.3501	1.11641	0.906087	0.0428299	Gm18853	predicted gene	18853 [Source:MGI Symbol;Acc:MGI:5011038]
ENSMUSG00000031827	366.856	794.797	1.11551	0.000313932	3.50316	Cotl1	coactosin-like 1 (Dictyostelium) [Source:MGI Symbol;Acc:MGI:1919292]
ENSMUSG00000020651	10.6871	24.2313	1.11481	0.753144	0.123122	Slc26a4	solute carrier family 26	member 4 [Source:MGI Symbol;Acc:MGI:1346029]
ENSMUSG00000032740	132.164	284.85	1.11309	0.249736	0.602518	Ccdc88a	coiled coil domain containing 88A [Source:MGI Symbol;Acc:MGI:1925177]
ENSMUSG00000049775	3089.43	6679.66	1.11265	0.000293498	3.5324	Tmsb4x	thymosin	beta 4	X chromosome [Source:MGI Symbol;Acc:MGI:99510]
ENSMUSG00000078798	2652.67	5727.74	1.11052	0.943818	0.0251118	Sult2a1	sulfotransferase family 2A	dehydroepiandrosterone (DHEA)-preferring	member 1 [Source:MGI Symbol;Acc:MGI:98430]
ENSMUSG00000000817	5.2972	11.6888	1.10964	0.863231	0.063873	Fasl	Fas ligand (TNF superfamily	member 6) [Source:MGI Symbol;Acc:MGI:99255]
ENSMUSG00000078771	77.1033	164.816	1.10955	0.0412915	1.38414	Evi2a	ecotropic viral integration site 2a [Source:MGI Symbol;Acc:MGI:95458]
ENSMUSG00000030124	20.1784	43.7852	1.10928	0.744727	0.128003	Lag3	lymphocyte-activation gene 3 [Source:MGI Symbol;Acc:MGI:106588]
ENSMUSG00000112384	8.57682	18.6017	1.10837	0.72894	0.137308	Gm34921	predicted gene	34921 [Source:MGI Symbol;Acc:MGI:5594080]
ENSMUSG00000025352	10.5912	22.9162	1.10668	0.644533	0.190755	Gdf11	growth differentiation factor 11 [Source:MGI Symbol;Acc:MGI:1338027]
ENSMUSG00000054204	2.87448	6.38361	1.10558	0.863231	0.063873	Alkal2	ALK and LTK ligand 2 [Source:MGI Symbol;Acc:MGI:3697448]
ENSMUSG00000057596	103.612	222.644	1.10552	0.219727	0.658116	Trim30d	tripartite motif-containing 30D [Source:MGI Symbol;Acc:MGI:3035181]
ENSMUSG00000045725	2.64985	5.68417	1.10437	0.877644	0.0566819	Prr15	proline rich 15 [Source:MGI Symbol;Acc:MGI:1925254]
ENSMUSG00000029919	44.2002	92.3415	1.10282	0.230872	0.636628	Hpgds	hematopoietic prostaglandin D synthase [Source:MGI Symbol;Acc:MGI:1859384]
ENSMUSG00000071516	8.29443	17.8951	1.10133	0.886235	0.052451	Hist1h2ai	histone cluster 1	H2ai [Source:MGI Symbol;Acc:MGI:2448457]
ENSMUSG00000035683	11.0549	22.784	1.1011	0.850522	0.0703146	Melk	maternal embryonic leucine zipper kinase [Source:MGI Symbol;Acc:MGI:106924]
ENSMUSG00000026288	160.371	342.985	1.10032	0.053034	1.27545	Inpp5d	inositol polyphosphate-5-phosphatase D [Source:MGI Symbol;Acc:MGI:107357]
ENSMUSG00000048534	20.821	44.9995	1.09906	0.72894	0.137308	Jaml	junction adhesion molecule like [Source:MGI Symbol;Acc:MGI:2685484]
ENSMUSG00000042351	15.5448	31.4283	1.09842	0.831423	0.0801778	Grap2	GRB2-related adaptor protein 2 [Source:MGI Symbol;Acc:MGI:1333842]
ENSMUSG00000038642	1295.14	2770.63	1.09769	0.00148511	2.82824	Ctss	cathepsin S [Source:MGI Symbol;Acc:MGI:107341]
ENSMUSG00000026347	3.80613	6.81489	1.09669	0.875486	0.0577506	Tmem163	transmembrane protein 163 [Source:MGI Symbol;Acc:MGI:1919410]
ENSMUSG00000034116	142.947	305.278	1.09545	0.056108	1.25098	Vav1	vav 1 oncogene [Source:MGI Symbol;Acc:MGI:98923]
ENSMUSG00000031262	8.88058	19.5791	1.09459	0.751644	0.123988	Cenpi	centromere protein I [Source:MGI Symbol;Acc:MGI:2147897]
ENSMUSG00000074149	4.66438	10.5422	1.09428	0.799172	0.0973596	Gm10634	predicted gene 10634 [Source:MGI Symbol;Acc:MGI:3641833]
ENSMUSG00000036036	9.76692	20.7557	1.09336	0.72894	0.137308	Zfp57	zinc finger protein 57 [Source:MGI Symbol;Acc:MGI:99204]
ENSMUSG00000116481	2.90566	6.12767	1.09256	0.853169	0.0689647
ENSMUSG00000041607	45.7056	96.7528	1.09038	0.327845	0.484332	Mbp	myelin basic protein [Source:MGI Symbol;Acc:MGI:96925]
ENSMUSG00000034959	11.0459	23.6212	1.08919	0.530241	0.275527	Rubcnl	RUN and cysteine rich domain containing beclin 1 interacting protein like [Source:MGI Symbol;Acc:MGI:2685590]
ENSMUSG00000029679	1.50666	3.06685	1.08766	0.903743	0.0439552	Hyal6	hyaluronoglucosaminidase 6 [Source:MGI Symbol;Acc:MGI:1921659]
ENSMUSG00000094817	0.878434	1.96525	1.08752	0.911744	0.0401273	Cphx3	cytoplasmic polyadenylated homeobox 3 [Source:MGI Symbol;Acc:MGI:3711264]
ENSMUSG00000058542	22.1004	47.5849	1.08744	0.481691	0.317232	Gm15590	predicted gene 15590 [Source:MGI Symbol;Acc:MGI:3831433]
ENSMUSG00000112433	3.05762	6.73486	1.08684	0.879173	0.0559257	Gm30122	predicted gene	30122 [Source:MGI Symbol;Acc:MGI:5589281]
ENSMUSG00000052384	160.265	338.795	1.08684	0.0536496	1.27043	Nrros	negative regulator of reactive oxygen species [Source:MGI Symbol;Acc:MGI:2445095]
ENSMUSG00000082044	9.16286	19.6046	1.08669	0.559841	0.251936	Snrpert	small nuclear ribonucleoprotein E	pseudogene [Source:MGI Symbol;Acc:MGI:3650419]
ENSMUSG00000060586	1312.21	2782.01	1.08454	2.52583e-07	6.5976	H2-Eb1	histocompatibility 2	class II antigen E beta [Source:MGI Symbol;Acc:MGI:95901]
ENSMUSG00000034164	2.0757	4.46742	1.0841	0.840284	0.0755741	Emid1	EMI domain containing 1 [Source:MGI Symbol;Acc:MGI:2155091]
ENSMUSG00000035916	2.12077	4.65982	1.08377	0.914359	0.0388831	Ptprq	protein tyrosine phosphatase	receptor type	Q [Source:MGI Symbol;Acc:MGI:1096349]
ENSMUSG00000076613	27.3046	57.8114	1.08197	0.943818	0.0251118	Ighg2b	immunoglobulin heavy constant gamma 2B [Source:MGI Symbol;Acc:MGI:96445]
ENSMUSG00000016526	45.0033	94.5926	1.08159	0.288723	0.539519	Dyrk3	dual-specificity tyrosine-(Y)-phosphorylation regulated kinase 3 [Source:MGI Symbol;Acc:MGI:1330300]
ENSMUSG00000065773	34.4537	73.758	1.08097	0.102966	0.987304	Rnu1b6	U1b6 small nuclear RNA [Source:MGI Symbol;Acc:MGI:104604]
ENSMUSG00000047735	953.475	2015.65	1.08082	0.0745423	1.1276	Samd9l	sterile alpha motif domain containing 9-like [Source:MGI Symbol;Acc:MGI:1343184]
ENSMUSG00000032020	54.0544	114.019	1.08065	0.308429	0.510845	Ubash3b	ubiquitin associated and SH3 domain containing	B [Source:MGI Symbol;Acc:MGI:1920078]
ENSMUSG00000081888	9.47399	19.7451	1.0795	0.531995	0.274092	Spcs2-ps	signal peptidase complex subunit 2	pseudogene [Source:MGI Symbol;Acc:MGI:3650451]
ENSMUSG00000044626	9.13694	19.5282	1.07789	0.836039	0.0777737	Liph	lipase	member H [Source:MGI Symbol;Acc:MGI:2388029]
ENSMUSG00000004709	11.3916	23.3844	1.0777	0.79826	0.0978556	Cd244	CD244 natural killer cell receptor 2B4 [Source:MGI Symbol;Acc:MGI:109294]
ENSMUSG00000114817	7.30189	15.3002	1.07558	0.854087	0.0684979	Gm48356	predicted gene	48356 [Source:MGI Symbol;Acc:MGI:6097822]
ENSMUSG00000072623	63.4472	132.709	1.07544	0.519277	0.284601	Zfp9	zinc finger protein 9 [Source:MGI Symbol;Acc:MGI:99210]
ENSMUSG00000083670	6.94523	14.3852	1.07392	0.884899	0.0531065	Gm6829	predicted pseudogene 6829 [Source:MGI Symbol;Acc:MGI:3648590]
ENSMUSG00000063903	4.23978	9.20312	1.07362	0.891012	0.0501166	Klk1	kallikrein 1 [Source:MGI Symbol;Acc:MGI:102850]
ENSMUSG00000027624	71.2419	150.443	1.07352	0.0752381	1.12356	Epb41l1	erythrocyte membrane protein band 4.1 like 1 [Source:MGI Symbol;Acc:MGI:103010]
ENSMUSG00000051246	2.90226	6.71356	1.07156	0.875425	0.0577808	Msantd1	Myb/SANT-like DNA-binding domain containing 1 [Source:MGI Symbol;Acc:MGI:2684990]
ENSMUSG00000079685	39.4188	82.1989	1.07121	0.356578	0.447846	Ulbp1	UL16 binding protein 1 [Source:MGI Symbol;Acc:MGI:1925027]
ENSMUSG00000082394	6.57717	13.8706	1.07086	0.734864	0.133793	Gm4596	predicted gene 4596 [Source:MGI Symbol;Acc:MGI:3782779]
ENSMUSG00000091900	20.9032	43.918	1.07024	0.349461	0.456601	Gm4353	predicted gene 4353 [Source:MGI Symbol;Acc:MGI:3782538]
ENSMUSG00000031112	25.3355	52.979	1.06999	0.535533	0.271214	Stk26	serine/threonine kinase 26 [Source:MGI Symbol;Acc:MGI:1917665]
ENSMUSG00000103391	2.9899	6.48495	1.06917	0.827604	0.0821773	Gm38302	predicted gene	38302 [Source:MGI Symbol;Acc:MGI:5611530]
ENSMUSG00000060671	84.5919	177.523	1.06749	0.259966	0.585084	Atp8b2	ATPase	class I	type 8B	member 2 [Source:MGI Symbol;Acc:MGI:1859660]
ENSMUSG00000051212	16.2678	33.9296	1.06718	0.583915	0.23365	Gpr183	G protein-coupled receptor 183 [Source:MGI Symbol;Acc:MGI:2442034]
ENSMUSG00000058715	180.285	376.548	1.06629	0.0174037	1.75936	Fcer1g	Fc receptor	IgE	high affinity I	gamma polypeptide [Source:MGI Symbol;Acc:MGI:95496]
ENSMUSG00000069310	53.1817	111.099	1.06569	0.598888	0.222654	Hist1h3c	histone cluster 1	H3c [Source:MGI Symbol;Acc:MGI:2448320]
ENSMUSG00000080896	4.6524	9.81327	1.06523	0.771694	0.112555	Gm14567	predicted gene 14567 [Source:MGI Symbol;Acc:MGI:3705732]
ENSMUSG00000039621	165.042	344.446	1.06395	0.00615101	2.21105	Prex1	phosphatidylinositol-3	4	5-trisphosphate-dependent Rac exchange factor 1 [Source:MGI Symbol;Acc:MGI:3040696]
ENSMUSG00000102543	2.98124	6.49184	1.0634	0.874909	0.0580373	Pcdhgc5	protocadherin gamma subfamily C	5 [Source:MGI Symbol;Acc:MGI:1935205]
ENSMUSG00000082456	2.27659	4.64027	1.06295	0.901551	0.0450095	Gm11598	predicted gene 11598 [Source:MGI Symbol;Acc:MGI:3649374]
ENSMUSG00000061577	4.09958	8.48612	1.06223	0.886235	0.052451	Adgrg5	adhesion G protein-coupled receptor G5 [Source:MGI Symbol;Acc:MGI:2685955]
ENSMUSG00000069267	91.9072	191.737	1.06145	0.548045	0.261184	Hist1h3b	histone cluster 1	H3b [Source:MGI Symbol;Acc:MGI:2448319]
ENSMUSG00000091449	2.81021	5.83855	1.06132	0.861639	0.0646745	Gm10269	predicted gene 10269 [Source:MGI Symbol;Acc:MGI:3642381]
ENSMUSG00000022494	4.32804	7.44884	1.06093	0.890863	0.0501892	Shisa9	shisa family member 9 [Source:MGI Symbol;Acc:MGI:1919805]
ENSMUSG00000005410	118.412	246.36	1.05709	0.471256	0.326743	Mcm5	minichromosome maintenance complex component 5 [Source:MGI Symbol;Acc:MGI:103197]
ENSMUSG00000038151	18.2409	36.3025	1.05619	0.502108	0.299203	Prdm1	PR domain containing 1	with ZNF domain [Source:MGI Symbol;Acc:MGI:99655]
ENSMUSG00000104078	4.06588	8.55532	1.05491	0.818632	0.0869113	Gm37023	predicted gene	37023 [Source:MGI Symbol;Acc:MGI:5610251]
ENSMUSG00000040990	86.6088	179.313	1.05479	0.0408848	1.38844	Sh3kbp1	SH3-domain kinase binding protein 1 [Source:MGI Symbol;Acc:MGI:1889583]
ENSMUSG00000023087	103.401	214.521	1.05391	0.550272	0.259422	Noct	nocturnin [Source:MGI Symbol;Acc:MGI:109382]
ENSMUSG00000024897	12.4245	25.8711	1.05386	0.459611	0.33761	Apba1	amyloid beta (A4) precursor protein binding	family A	member 1 [Source:MGI Symbol;Acc:MGI:1860297]
ENSMUSG00000076928	11.2035	23.3376	1.05289	0.87677	0.0571145	Trac	T cell receptor alpha constant [Source:MGI Symbol;Acc:MGI:4439838]
ENSMUSG00000024334	6.32914	13.2631	1.05017	0.821748	0.0852613	H2-Oa	histocompatibility 2	O region alpha locus [Source:MGI Symbol;Acc:MGI:95924]
ENSMUSG00000049130	36.667	73.8453	1.04963	0.602697	0.219901	C5ar1	complement component 5a receptor 1 [Source:MGI Symbol;Acc:MGI:88232]
ENSMUSG00000082465	0.642898	1.38204	1.04959	0.943818	0.0251118	RpS1-ps3	ribosomal protein S1	pseudogene 3 [Source:MGI Symbol;Acc:MGI:3643565]
ENSMUSG00000059824	214.067	443.208	1.04822	0.905527	0.0430985	Dbp	D site albumin promoter binding protein [Source:MGI Symbol;Acc:MGI:94866]
ENSMUSG00000027306	48.102	99.291	1.04742	0.602556	0.220002	Nusap1	nucleolar and spindle associated protein 1 [Source:MGI Symbol;Acc:MGI:2675669]
ENSMUSG00000037318	33.9593	69.1536	1.04707	0.241428	0.617213	Traf3ip3	TRAF3 interacting protein 3 [Source:MGI Symbol;Acc:MGI:2441706]
ENSMUSG00000031594	13640	28175.4	1.04662	0.484889	0.314358	Fgl1	fibrinogen-like protein 1 [Source:MGI Symbol;Acc:MGI:102795]
ENSMUSG00000030830	332.043	684.771	1.04453	0.00406324	2.39113	Itgal	integrin alpha L [Source:MGI Symbol;Acc:MGI:96606]
ENSMUSG00000053113	171.232	351.425	1.04438	0.24365	0.613234	Socs3	suppressor of cytokine signaling 3 [Source:MGI Symbol;Acc:MGI:1201791]
ENSMUSG00000094777	99.1206	203.898	1.04199	0.234148	0.630509	Hist1h2ap	histone cluster 1	H2ap [Source:MGI Symbol;Acc:MGI:3710573]
ENSMUSG00000026458	43.3349	88.719	1.04194	0.0984676	1.00671	Ppfia4	protein tyrosine phosphatase	receptor type	f polypeptide (PTPRF)	interacting protein (liprin)	alpha 4 [Source:MGI Symbol;Acc:MGI:1915757]
ENSMUSG00000034028	14.1146	29.0649	1.04174	0.609377	0.215114	Cd226	CD226 antigen [Source:MGI Symbol;Acc:MGI:3039602]
ENSMUSG00000020573	75.2537	154.524	1.03878	0.108716	0.963706	Pik3cg	phosphatidylinositol-4	5-bisphosphate 3-kinase catalytic subunit gamma [Source:MGI Symbol;Acc:MGI:1353576]
ENSMUSG00000063193	58.1544	118.686	1.03819	0.469479	0.328384	Cd300lb	CD300 molecule like family member B [Source:MGI Symbol;Acc:MGI:2685099]
ENSMUSG00000074419	5.47834	11.3315	1.03772	0.787761	0.103605	Gm15448	predicted gene 15448 [Source:MGI Symbol;Acc:MGI:3705216]
ENSMUSG00000026587	2.13674	3.0417	1.03751	0.927138	0.0328557	Astn1	astrotactin 1 [Source:MGI Symbol;Acc:MGI:1098567]
ENSMUSG00000024558	8.09396	16.825	1.03517	0.695947	0.157424	Mapk4	mitogen-activated protein kinase 4 [Source:MGI Symbol;Acc:MGI:2444559]
ENSMUSG00000049687	13.4608	26.9001	1.03438	0.869586	0.0606875	Fam109b	family with sequence similarity 109	member B [Source:MGI Symbol;Acc:MGI:2443609]
ENSMUSG00000005057	40.9999	83.5683	1.03311	0.0895809	1.04778	Sh2b2	SH2B adaptor protein 2 [Source:MGI Symbol;Acc:MGI:1345171]
ENSMUSG00000015957	4.13439	8.62945	1.03276	0.886235	0.052451	Wnt11	wingless-type MMTV integration site family	member 11 [Source:MGI Symbol;Acc:MGI:101948]
ENSMUSG00000036362	135.78	277.037	1.03259	0.088513	1.05299	P2ry13	purinergic receptor P2Y	G-protein coupled 13 [Source:MGI Symbol;Acc:MGI:1921441]
ENSMUSG00000039936	148.169	301.582	1.03195	0.243508	0.613487	Pik3cd	phosphatidylinositol-4	5-bisphosphate 3-kinase catalytic subunit delta [Source:MGI Symbol;Acc:MGI:1098211]
ENSMUSG00000010021	8.65786	15.8814	1.03137	0.723614	0.140493	Kif19a	kinesin family member 19A [Source:MGI Symbol;Acc:MGI:2447024]
ENSMUSG00000031831	3.76965	7.43121	1.03095	0.804288	0.0945884	Dnaaf1	dynein	axonemal assembly factor 1 [Source:MGI Symbol;Acc:MGI:1915520]
ENSMUSG00000039878	66.0439	134.549	1.02983	0.677729	0.168944	Slc39a5	solute carrier family 39 (metal ion transporter)	member 5 [Source:MGI Symbol;Acc:MGI:1919336]
ENSMUSG00000024064	3.19451	6.35671	1.02913	0.875004	0.0579901	Galnt14	polypeptide N-acetylgalactosaminyltransferase 14 [Source:MGI Symbol;Acc:MGI:1918935]
ENSMUSG00000050671	3.60407	7.58759	1.02851	0.881519	0.0547684	Ism2	isthmin 2 [Source:MGI Symbol;Acc:MGI:2685110]
ENSMUSG00000076614	1.4462	2.94038	1.02778	0.947213	0.0235524	Ighg1	immunoglobulin heavy constant gamma 1 (G1m marker) [Source:MGI Symbol;Acc:MGI:96446]
ENSMUSG00000025007	45.8462	93.2935	1.02608	0.55676	0.254332	Aldh18a1	aldehyde dehydrogenase 18 family	member A1 [Source:MGI Symbol;Acc:MGI:1888908]
ENSMUSG00000032786	4168.56	8488.19	1.02603	0.53925	0.26821	Alas1	aminolevulinic acid synthase 1 [Source:MGI Symbol;Acc:MGI:87989]
ENSMUSG00000042379	14.2534	29.0058	1.02541	0.862903	0.0640381	Esm1	endothelial cell-specific molecule 1 [Source:MGI Symbol;Acc:MGI:1918940]
ENSMUSG00000043015	20.3328	41.1052	1.02482	0.375454	0.425444	Nemp2	nuclear envelope integral membrane protein 2 [Source:MGI Symbol;Acc:MGI:2444113]
ENSMUSG00000109408	93.1907	190.818	1.02361	0.000878504	3.05626	A930037H05Rik	RIKEN cDNA A930037H05 gene [Source:MGI Symbol;Acc:MGI:1925689]
ENSMUSG00000070810	80.6483	163.718	1.0224	0.944923	0.0246036	Sult2a6	sulfotransferase family 2A	dehydroepiandrosterone (DHEA)-preferring	member 6 [Source:MGI Symbol;Acc:MGI:3648915]
ENSMUSG00000012519	139.402	282.528	1.02186	0.135808	0.867075	Mlkl	mixed lineage kinase domain-like [Source:MGI Symbol;Acc:MGI:1921818]
ENSMUSG00000109317	3.86022	7.85019	1.01976	0.82077	0.0857787	Gm45041	predicted gene 45041 [Source:MGI Symbol;Acc:MGI:5753617]
ENSMUSG00000033967	14.0091	28.0313	1.01958	0.776457	0.109883	Rnf225	ring finger protein 225 [Source:MGI Symbol;Acc:MGI:1924198]
ENSMUSG00000041566	3.42431	7.05455	1.01799	0.830188	0.0808238	Tssk1	testis-specific serine kinase 1 [Source:MGI Symbol;Acc:MGI:1347557]
ENSMUSG00000020914	209.598	423.688	1.01663	0.824229	0.0839523	Top2a	topoisomerase (DNA) II alpha [Source:MGI Symbol;Acc:MGI:98790]
ENSMUSG00000022667	28.8835	57.3417	1.01637	0.382602	0.417253	Cd200r1	CD200 receptor 1 [Source:MGI Symbol;Acc:MGI:1889024]
ENSMUSG00000050010	15.4268	30.775	1.01415	0.739931	0.130809	Shisa3	shisa family member 3 [Source:MGI Symbol;Acc:MGI:3041225]
ENSMUSG00000030103	1187.04	2397.37	1.01407	0.561866	0.250367	Bhlhe40	basic helix-loop-helix family	member e40 [Source:MGI Symbol;Acc:MGI:1097714]
ENSMUSG00000074547	6.41535	13.3603	1.01365	0.80062	0.0965738	Rps8-ps4	ribosomal protein S8	pseudogene 4 [Source:MGI Symbol;Acc:MGI:3809043]
ENSMUSG00000028541	6.95603	14.4081	1.01222	0.790341	0.102186	B4galt2	UDP-Gal:betaGlcNAc beta 1	4- galactosyltransferase	polypeptide 2 [Source:MGI Symbol;Acc:MGI:1858493]
ENSMUSG00000022863	15.0912	30.0593	1.01194	0.916958	0.0376507	Btg3	B cell translocation gene 3 [Source:MGI Symbol;Acc:MGI:109532]
ENSMUSG00000062210	125.717	253.378	1.01117	0.0173147	1.76159	Tnfaip8	tumor necrosis factor	alpha-induced protein 8 [Source:MGI Symbol;Acc:MGI:2147191]
ENSMUSG00000056054	27.2059	54.7304	1.00923	0.608101	0.216024	S100a8	S100 calcium binding protein A8 (calgranulin A) [Source:MGI Symbol;Acc:MGI:88244]
ENSMUSG00000094306	23.6794	47.5547	1.00723	0.967823	0.0142042	Gm24924	predicted gene	24924 [Source:MGI Symbol;Acc:MGI:5454701]
ENSMUSG00000054293	27.1109	54.19	1.006	0.648444	0.188128	P2ry10b	purinergic receptor P2Y	G-protein coupled 10B [Source:MGI Symbol;Acc:MGI:2441814]
ENSMUSG00000026773	180.937	362.175	1.00512	0.394584	0.40386	Pfkfb3	6-phosphofructo-2-kinase/fructose-2	6-biphosphatase 3 [Source:MGI Symbol;Acc:MGI:2181202]
ENSMUSG00000043300	23.3069	46.2207	1.00507	0.222661	0.652357	B3galnt1	UDP-GalNAc:betaGlcNAc beta 1	3-galactosaminyltransferase	polypeptide 1 [Source:MGI Symbol;Acc:MGI:1349405]
ENSMUSG00000047497	45.5917	91.4792	1.00499	0.261385	0.582719	Adamts12	a disintegrin-like and metallopeptidase (reprolysin type) with thrombospondin type 1 motif	12 [Source:MGI Symbol;Acc:MGI:2146046]
ENSMUSG00000002458	42.5463	83.5662	1.00453	0.141195	0.85018	Rgs19	regulator of G-protein signaling 19 [Source:MGI Symbol;Acc:MGI:1915153]
ENSMUSG00000086437	2.37733	4.82973	1.00373	0.886235	0.052451	Gm13021	predicted gene 13021 [Source:MGI Symbol;Acc:MGI:3649637]
ENSMUSG00000107182	5.02524	10.2326	1.00295	0.862015	0.0644853	Gm43268	predicted gene 43268 [Source:MGI Symbol;Acc:MGI:5663405]
ENSMUSG00000055228	16.474	32.9391	1.00156	0.973804	0.0115286	Zfp935	zinc finger protein 935 [Source:MGI Symbol;Acc:MGI:1918758]
ENSMUSG00000078780	25.2451	50.162	0.999484	0.271357	0.566458	Gm5150	predicted gene 5150 [Source:MGI Symbol;Acc:MGI:3779469]
ENSMUSG00000069309	10.1949	20.181	0.999459	0.917519	0.037385	Hist1h2an	histone cluster 1	H2an [Source:MGI Symbol;Acc:MGI:2448300]
ENSMUSG00000080981	6.82414	13.5618	0.99918	0.688049	0.162381	Gm12161	predicted gene 12161 [Source:MGI Symbol;Acc:MGI:3649484]
ENSMUSG00000042638	20.5926	40.9935	0.998158	0.648444	0.188128	Gucy2c	guanylate cyclase 2c [Source:MGI Symbol;Acc:MGI:106903]
ENSMUSG00000015745	117.981	232.53	0.997856	0.00370081	2.4317	Plekho1	pleckstrin homology domain containing	family O member 1 [Source:MGI Symbol;Acc:MGI:1914470]
ENSMUSG00000030536	754.998	1506.19	0.99709	0.0133686	1.87392	Iqgap1	IQ motif containing GTPase activating protein 1 [Source:MGI Symbol;Acc:MGI:1352757]
ENSMUSG00000095217	45.342	90.2191	0.997082	0.56496	0.247982	Hist1h2bn	histone cluster 1	H2bn [Source:MGI Symbol;Acc:MGI:2448407]
ENSMUSG00000116185	2.67344	5.48513	0.996922	0.903949	0.043856
ENSMUSG00000022504	119.733	238.093	0.996525	0.026592	1.57525	Ciita	class II transactivator [Source:MGI Symbol;Acc:MGI:108445]
ENSMUSG00000038807	33.211	65.5861	0.995742	0.26895	0.570328	Rap1gap2	RAP1 GTPase activating protein 2 [Source:MGI Symbol;Acc:MGI:3028623]
ENSMUSG00000101724	4.4937	8.97017	0.995392	0.862903	0.0640381	Gm29453	predicted gene 29453 [Source:MGI Symbol;Acc:MGI:5580159]
ENSMUSG00000063286	252.432	502.805	0.995165	0.08875	1.05183	Gm8995	predicted gene 8995 [Source:MGI Symbol;Acc:MGI:3644223]
ENSMUSG00000026630	14.6457	27.9877	0.994855	0.641046	0.193111	Batf3	basic leucine zipper transcription factor	ATF-like 3 [Source:MGI Symbol;Acc:MGI:1925491]
ENSMUSG00000029822	24.1885	46.6601	0.994594	0.434212	0.362298	Osbpl3	oxysterol binding protein-like 3 [Source:MGI Symbol;Acc:MGI:1918970]
ENSMUSG00000025058	19.1432	38.382	0.994499	0.415462	0.381468	5430427O19Rik	RIKEN cDNA 5430427O19 gene [Source:MGI Symbol;Acc:MGI:1918648]
ENSMUSG00000056888	41.6691	80.7224	0.994476	0.219958	0.65766	Glipr1	GLI pathogenesis-related 1 (glioma) [Source:MGI Symbol;Acc:MGI:1920940]
ENSMUSG00000030680	12.7247	24.7967	0.99445	0.891012	0.0501166	Pagr1a	PAXIP1 associated glutamate rich protein 1A [Source:MGI Symbol;Acc:MGI:1914528]
ENSMUSG00000037035	63.6848	126.004	0.993185	0.323844	0.489664	Inhbb	inhibin beta-B [Source:MGI Symbol;Acc:MGI:96571]
ENSMUSG00000034266	12.6188	24.7678	0.992522	0.678533	0.168429	Batf	basic leucine zipper transcription factor	ATF-like [Source:MGI Symbol;Acc:MGI:1859147]
ENSMUSG00000074802	109.654	218.448	0.992447	0.727654	0.138075	Gas2l3	growth arrest-specific 2 like 3 [Source:MGI Symbol;Acc:MGI:1918780]
ENSMUSG00000102627	4.07652	8.00611	0.992256	0.888386	0.0513984	Snurf	SNRPN upstream reading frame [Source:MGI Symbol;Acc:MGI:1891236]
ENSMUSG00000068227	64.907	128.471	0.990986	0.438743	0.357789	Il2rb	interleukin 2 receptor	beta chain [Source:MGI Symbol;Acc:MGI:96550]
ENSMUSG00000106891	2.9918	6.11084	0.990432	0.867365	0.0617983	Gm43460	predicted gene 43460 [Source:MGI Symbol;Acc:MGI:5663597]
ENSMUSG00000036594	2216.64	4400.91	0.989812	1.76923e-05	4.75221	H2-Aa	histocompatibility 2	class II antigen A	alpha [Source:MGI Symbol;Acc:MGI:95895]
ENSMUSG00000107909	2.35123	4.73591	0.98938	0.874365	0.058307	2610017A05Rik	RIKEN cDNA 2610017A05 gene [Source:MGI Symbol;Acc:MGI:1919056]
ENSMUSG00000039131	8.51488	16.2339	0.98907	0.862063	0.0644612	Gipc2	GIPC PDZ domain containing family	member 2 [Source:MGI Symbol;Acc:MGI:1889209]
ENSMUSG00000046157	57.0437	111.653	0.98845	0.199231	0.700643	Tmem229b	transmembrane protein 229B [Source:MGI Symbol;Acc:MGI:2444389]
ENSMUSG00000024610	3640.44	7221.08	0.988289	6.90757e-06	5.16067	Cd74	CD74 antigen (invariant polypeptide of major histocompatibility complex	class II antigen-associated) [Source:MGI Symbol;Acc:MGI:96534]
ENSMUSG00000038524	27.2743	53.8042	0.988134	0.743437	0.128756	Fchsd1	FCH and double SH3 domains 1 [Source:MGI Symbol;Acc:MGI:2441771]
ENSMUSG00000055675	30.329	60.1784	0.987582	0.586292	0.231886	Kbtbd11	kelch repeat and BTB (POZ) domain containing 11 [Source:MGI Symbol;Acc:MGI:1922151]
ENSMUSG00000033644	6.23626	12.1858	0.985618	0.87544	0.0577738	Piwil2	piwi-like RNA-mediated gene silencing 2 [Source:MGI Symbol;Acc:MGI:1930036]
ENSMUSG00000036943	306.179	604.814	0.984877	0.0244544	1.61164	Rab8b	RAB8B	member RAS oncogene family [Source:MGI Symbol;Acc:MGI:2442982]
ENSMUSG00000089659	6.92789	13.4081	0.984751	0.799447	0.0972103	Gm3470	predicted gene 3470 [Source:MGI Symbol;Acc:MGI:3781646]
ENSMUSG00000030137	37.8643	75.0524	0.98374	0.395924	0.402388	Tuba8	tubulin	alpha 8 [Source:MGI Symbol;Acc:MGI:1858225]
ENSMUSG00000092595	36.5681	72.3024	0.983599	0.454842	0.342139	Gm20427	predicted gene 20427 [Source:MGI Symbol;Acc:MGI:5141892]
ENSMUSG00000082895	5.19165	9.93271	0.98272	0.883003	0.0540376	Rpsa-ps9	ribosomal protein SA	pseudogene 9 [Source:MGI Symbol;Acc:MGI:3650393]
ENSMUSG00000068323	2.42017	3.24039	0.982457	0.934441	0.0294483	Slc4a5	solute carrier family 4	sodium bicarbonate cotransporter	member 5 [Source:MGI Symbol;Acc:MGI:2443220]
ENSMUSG00000028581	445.601	878.836	0.982341	0.0463702	1.33376	Laptm5	lysosomal-associated protein transmembrane 5 [Source:MGI Symbol;Acc:MGI:108046]
ENSMUSG00000097416	5.7683	11.3616	0.981909	0.917519	0.037385	Gm26670	predicted gene	26670 [Source:MGI Symbol;Acc:MGI:5477164]
ENSMUSG00000043004	73.7008	143.498	0.981668	0.180153	0.744358	Gng2	guanine nucleotide binding protein (G protein)	gamma 2 [Source:MGI Symbol;Acc:MGI:102705]
ENSMUSG00000029603	6.68405	13.9169	0.981357	0.822383	0.0849257	Dtx1	deltex 1	E3 ubiquitin ligase [Source:MGI Symbol;Acc:MGI:1352744]
ENSMUSG00000031387	93.7161	184.658	0.980667	0.00174077	2.75926	Renbp	renin binding protein [Source:MGI Symbol;Acc:MGI:105940]
ENSMUSG00000041842	10.8792	23.8934	0.980221	0.776855	0.10966	Fhdc1	FH2 domain containing 1 [Source:MGI Symbol;Acc:MGI:2684972]
ENSMUSG00000010461	17.4071	34.2388	0.979625	0.548731	0.260641	Eya4	EYA transcriptional coactivator and phosphatase 4 [Source:MGI Symbol;Acc:MGI:1337104]
ENSMUSG00000112980	9.18669	17.617	0.979191	0.840022	0.0757094	D430020J02Rik	RIKEN cDNA D430020J02 gene [Source:MGI Symbol;Acc:MGI:2442237]
ENSMUSG00000078853	720.226	1419.57	0.979042	0.568782	0.245054	Igtp	interferon gamma induced GTPase [Source:MGI Symbol;Acc:MGI:107729]
ENSMUSG00000103731	3.41975	7.62812	0.976439	0.874909	0.0580373	Gm17530	predicted gene	17530 [Source:MGI Symbol;Acc:MGI:4937164]
ENSMUSG00000079547	178.316	349.378	0.97582	0.0010494	2.97906	H2-DMb1	histocompatibility 2	class II	locus Mb1 [Source:MGI Symbol;Acc:MGI:95922]
ENSMUSG00000081665	29.0999	56.9916	0.975702	0.713364	0.146689	Gm15922	predicted gene 15922 [Source:MGI Symbol;Acc:MGI:3802148]
ENSMUSG00000020135	17.0678	33.4149	0.975379	0.643407	0.191514	Apc2	adenomatosis polyposis coli 2 [Source:MGI Symbol;Acc:MGI:1346052]
ENSMUSG00000065905	3.0835	6.27416	0.975303	0.874909	0.0580373	Gm26110	predicted gene	26110 [Source:MGI Symbol;Acc:MGI:5455887]
ENSMUSG00000099397	6.15229	11.776	0.975164	0.811825	0.0905374	Gm7809	predicted gene 7809 [Source:MGI Symbol;Acc:MGI:3643362]
ENSMUSG00000041498	9.83749	19.1796	0.974344	0.817317	0.0876095	Kif14	kinesin family member 14 [Source:MGI Symbol;Acc:MGI:1098226]
ENSMUSG00000024727	49.3455	96.9416	0.974014	0.700417	0.154643	Trpm6	transient receptor potential cation channel	subfamily M	member 6 [Source:MGI Symbol;Acc:MGI:2675603]
ENSMUSG00000024912	2.66746	5.30346	0.973849	0.916278	0.0379725	Fosl1	fos-like antigen 1 [Source:MGI Symbol;Acc:MGI:107179]
ENSMUSG00000069874	808.551	1587.13	0.97288	0.0652453	1.18545	Irgm2	immunity-related GTPase family M member 2 [Source:MGI Symbol;Acc:MGI:1926262]
ENSMUSG00000038943	43.8361	86.129	0.972362	0.623131	0.205421	Prc1	protein regulator of cytokinesis 1 [Source:MGI Symbol;Acc:MGI:1858961]
ENSMUSG00000024965	128.982	252.488	0.971858	0.0443229	1.35337	Fermt3	fermitin family member 3 [Source:MGI Symbol;Acc:MGI:2147790]
ENSMUSG00000026532	2.54826	4.97773	0.97038	0.886235	0.052451	Spta1	spectrin alpha	erythrocytic 1 [Source:MGI Symbol;Acc:MGI:98385]
ENSMUSG00000051220	23.8303	46.432	0.968127	0.689415	0.161519	Ercc6l	excision repair cross-complementing rodent repair deficiency complementation group 6 like [Source:MGI Symbol;Acc:MGI:2654144]
ENSMUSG00000041135	208.036	406.45	0.965522	0.0443229	1.35337	Ripk2	receptor (TNFRSF)-interacting serine-threonine kinase 2 [Source:MGI Symbol;Acc:MGI:1891456]
ENSMUSG00000034271	28.9182	56.5276	0.965371	0.297836	0.526023	Jdp2	Jun dimerization protein 2 [Source:MGI Symbol;Acc:MGI:1932093]
ENSMUSG00000005470	18.7613	36.4573	0.965361	0.689106	0.161714	Asf1b	anti-silencing function 1B histone chaperone [Source:MGI Symbol;Acc:MGI:1914179]
ENSMUSG00000051727	2.66451	5.29808	0.965314	0.935815	0.02881	Kctd14	potassium channel tetramerisation domain containing 14 [Source:MGI Symbol;Acc:MGI:1289222]
ENSMUSG00000056498	10.2678	20.0686	0.965007	0.830188	0.0808238	Tmem154	transmembrane protein 154 [Source:MGI Symbol;Acc:MGI:2444725]
ENSMUSG00000031391	6.9624	13.2473	0.964416	0.932848	0.0301893	L1cam	L1 cell adhesion molecule [Source:MGI Symbol;Acc:MGI:96721]
ENSMUSG00000036469	116.247	226.014	0.963552	0.0664711	1.17737	2018-03-01	membrane-associated ring finger (C3HC4) 1 [Source:MGI Symbol;Acc:MGI:1920175]
ENSMUSG00000031264	35.5395	69.4669	0.962208	0.275135	0.560454	Btk	Bruton agammaglobulinemia tyrosine kinase [Source:MGI Symbol;Acc:MGI:88216]
ENSMUSG00000052912	11.3049	22.003	0.961319	0.803715	0.0948981	Smarca5-ps	SWI/SNF related	matrix associated	actin depenent ragulator of chromatin	subfamily a	member 5	pseudogene [Source:MGI Symbol;Acc:MGI:2443330]
ENSMUSG00000114456	39.6296	77.2981	0.961116	0.609377	0.215114	Hist1h2bh	histone cluster 1	H2bh [Source:MGI Symbol;Acc:MGI:2448387]
ENSMUSG00000073197	12.6586	24.584	0.961078	0.819483	0.0864602	5730507C01Rik	RIKEN cDNA 5730507C01 gene [Source:MGI Symbol;Acc:MGI:1917882]
ENSMUSG00000030579	460.199	894.625	0.960644	0.0283648	1.54722	Tyrobp	TYRO protein tyrosine kinase binding protein [Source:MGI Symbol;Acc:MGI:1277211]
ENSMUSG00000101597	2.24818	4.50518	0.960497	0.917519	0.037385	Gm5621	predicted gene 5621 [Source:MGI Symbol;Acc:MGI:3646701]
ENSMUSG00000064941	12.2322	23.886	0.959773	0.702527	0.153337	Gm23238	predicted gene	23238 [Source:MGI Symbol;Acc:MGI:5453015]
ENSMUSG00000061242	2.91361	5.58903	0.959576	0.919529	0.0364344	Gm9104	predicted gene 9104 [Source:MGI Symbol;Acc:MGI:3645365]
ENSMUSG00000115793	7.63471	14.6303	0.958205	0.795333	0.0994508	Gm48961	predicted gene	48961 [Source:MGI Symbol;Acc:MGI:6118294]
ENSMUSG00000031934	27.674	53.3132	0.95778	0.556193	0.254775	Panx1	pannexin 1 [Source:MGI Symbol;Acc:MGI:1860055]
ENSMUSG00000042249	170.78	331.019	0.957466	0.191055	0.718841	Grk3	G protein-coupled receptor kinase 3 [Source:MGI Symbol;Acc:MGI:87941]
ENSMUSG00000017692	4.43527	8.8521	0.956388	0.833264	0.0792174	Rhbdl3	rhomboid like 3 [Source:MGI Symbol;Acc:MGI:2179276]
ENSMUSG00000033192	112.33	216.828	0.954744	0.0198715	1.70177	Lpcat2	lysophosphatidylcholine acyltransferase 2 [Source:MGI Symbol;Acc:MGI:3606214]
ENSMUSG00000014599	269.731	521.523	0.95347	0.118006	0.928094	Csf1	colony stimulating factor 1 (macrophage) [Source:MGI Symbol;Acc:MGI:1339753]
ENSMUSG00000087639	4.14978	8.2904	0.953254	0.892057	0.0496073	Gm15512	predicted gene 15512 [Source:MGI Symbol;Acc:MGI:3782960]
ENSMUSG00000030844	70.044	135.47	0.953078	0.261611	0.582344	Rgs10	regulator of G-protein signalling 10 [Source:MGI Symbol;Acc:MGI:1915115]
ENSMUSG00000031165	56.3881	108.439	0.950955	0.193793	0.712662	Was	Wiskott-Aldrich syndrome [Source:MGI Symbol;Acc:MGI:105059]
ENSMUSG00000091697	6.26337	11.9966	0.950026	0.791727	0.101424	Eif3S1-ps2	eukaryotic translation initiation factor 3	subunit 6	pseudogene 2 [Source:MGI Symbol;Acc:MGI:103204]
ENSMUSG00000030353	7.33124	14.0005	0.948465	0.674328	0.171129	Tead4	TEA domain family member 4 [Source:MGI Symbol;Acc:MGI:106907]
ENSMUSG00000040584	277.225	534.12	0.946253	0.835383	0.0781145	Abcb1a	ATP-binding cassette	sub-family B (MDR/TAP)	member 1A [Source:MGI Symbol;Acc:MGI:97570]
ENSMUSG00000024901	31.2391	59.6594	0.945135	0.553781	0.256662	Peli3	pellino 3 [Source:MGI Symbol;Acc:MGI:1924963]
ENSMUSG00000020400	235.646	452.674	0.944776	0.0327564	1.4847	Tnip1	TNFAIP3 interacting protein 1 [Source:MGI Symbol;Acc:MGI:1926194]
ENSMUSG00000034833	8.04846	15.8131	0.944205	0.752663	0.1234	Tespa1	thymocyte expressed	positive selection associated 1 [Source:MGI Symbol;Acc:MGI:1914846]
ENSMUSG00000018774	279.126	535.479	0.943981	0.00278942	2.55449	Cd68	CD68 antigen [Source:MGI Symbol;Acc:MGI:88342]
ENSMUSG00000082197	2.69696	5.03752	0.943419	0.931297	0.0309116	Gm8577	predicted gene 8577 [Source:MGI Symbol;Acc:MGI:3779807]
ENSMUSG00000073490	68.5863	131.765	0.943207	0.16224	0.789842	Ifi207	interferon activated gene 207 [Source:MGI Symbol;Acc:MGI:2138302]
ENSMUSG00000073421	1665.63	3199.82	0.942175	7.6892e-07	6.11412	H2-Ab1	histocompatibility 2	class II antigen A	beta 1 [Source:MGI Symbol;Acc:MGI:103070]
ENSMUSG00000041836	70.5518	135.665	0.941543	0.117872	0.928588	Ptpre	protein tyrosine phosphatase	receptor type	E [Source:MGI Symbol;Acc:MGI:97813]
ENSMUSG00000024349	90.2267	172.087	0.941149	0.0944465	1.02481	Tmem173	transmembrane protein 173 [Source:MGI Symbol;Acc:MGI:1919762]
ENSMUSG00000038020	2.9948	5.9878	0.941039	0.90277	0.0444231	Rapgefl1	Rap guanine nucleotide exchange factor (GEF)-like 1 [Source:MGI Symbol;Acc:MGI:3611446]
ENSMUSG00000101841	12.3208	23.8326	0.940005	0.680036	0.167468	Gm11993	predicted gene 11993 [Source:MGI Symbol;Acc:MGI:3651126]
ENSMUSG00000078122	131.516	251.295	0.938574	0.265379	0.576133	F630028O10Rik	RIKEN cDNA F630028O10 gene [Source:MGI Symbol;Acc:MGI:3641813]
ENSMUSG00000105851	5.37451	10.1185	0.936124	0.763162	0.117383	9130604C24Rik	RIKEN cDNA 9130604C24 gene [Source:MGI Symbol;Acc:MGI:1924957]
ENSMUSG00000029591	64.2272	122.204	0.93479	0.15101	0.820996	Ung	uracil DNA glycosylase [Source:MGI Symbol;Acc:MGI:109352]
ENSMUSG00000024935	6.57672	12.7774	0.934735	0.886235	0.052451	Slc1a1	solute carrier family 1 (neuronal/epithelial high affinity glutamate transporter	system Xag)	member 1 [Source:MGI Symbol;Acc:MGI:105083]
ENSMUSG00000054400	24.5539	46.7845	0.932664	0.428749	0.367797	Cklf	chemokine-like factor [Source:MGI Symbol;Acc:MGI:1922708]
ENSMUSG00000113936	6.5559	12.2583	0.932336	0.787179	0.103927	Gm8784	predicted gene 8784 [Source:MGI Symbol;Acc:MGI:3646031]
ENSMUSG00000029299	259.243	493.724	0.932084	0.199182	0.70075	Abcg3	ATP binding cassette subfamily G member 3 [Source:MGI Symbol;Acc:MGI:1351624]
ENSMUSG00000107215	13.8866	26.8009	0.931301	0.72894	0.137308	Gm43197	predicted gene 43197 [Source:MGI Symbol;Acc:MGI:5663334]
ENSMUSG00000038917	12.3003	24.1942	0.930748	0.819594	0.0864014	3930402G23Rik	RIKEN cDNA 3930402G23 gene [Source:MGI Symbol;Acc:MGI:1921277]
ENSMUSG00000020272	150.522	285.149	0.92992	0.0463702	1.33376	Stk10	serine/threonine kinase 10 [Source:MGI Symbol;Acc:MGI:1099439]
ENSMUSG00000069892	238.501	453.924	0.929204	0.0149636	1.82496	9930111J21Rik2	RIKEN cDNA 9930111J21 gene 2 [Source:MGI Symbol;Acc:MGI:3711310]
ENSMUSG00000029552	71.3587	135.841	0.928111	0.294929	0.530282	Tes	testis derived transcript [Source:MGI Symbol;Acc:MGI:105081]
ENSMUSG00000082665	4.29254	8.13308	0.927624	0.90218	0.0447067	Gm11470	predicted gene 11470 [Source:MGI Symbol;Acc:MGI:3649221]
ENSMUSG00000047462	4.38429	8.42232	0.927316	0.872854	0.0590582	A530099J19Rik	RIKEN cDNA A530099J19 gene [Source:MGI Symbol;Acc:MGI:2441809]
ENSMUSG00000021596	10.0294	19.1377	0.926887	0.80741	0.0929061	Mctp1	multiple C2 domains	transmembrane 1 [Source:MGI Symbol;Acc:MGI:1926021]
ENSMUSG00000105547	3.67387	6.74595	0.926601	0.928601	0.0321706	Iglc3	immunoglobulin lambda constant 3 [Source:MGI Symbol;Acc:MGI:99886]
ENSMUSG00000061414	6.37105	12.6752	0.926261	0.822383	0.0849257	Cracr2a	calcium release activated channel regulator 2A [Source:MGI Symbol;Acc:MGI:2685919]
ENSMUSG00000031709	70.9454	134.486	0.92548	0.333949	0.47632	Tbc1d9	TBC1 domain family	member 9 [Source:MGI Symbol;Acc:MGI:1918560]
ENSMUSG00000089809	424.992	806.265	0.925053	0.0168448	1.77353	Rasgef1b	RasGEF domain family	member 1B [Source:MGI Symbol;Acc:MGI:2443755]
ENSMUSG00000110869	2.26264	4.11198	0.924106	0.911221	0.0403761
ENSMUSG00000040212	83.7703	158.253	0.923705	0.151338	0.820052	Emp3	epithelial membrane protein 3 [Source:MGI Symbol;Acc:MGI:1098729]
ENSMUSG00000032691	30.3957	57.2375	0.922993	0.611544	0.213573	Nlrp3	NLR family	pyrin domain containing 3 [Source:MGI Symbol;Acc:MGI:2653833]
ENSMUSG00000022322	21.0961	39.1608	0.922272	0.722846	0.140954	Shcbp1	Shc SH2-domain binding protein 1 [Source:MGI Symbol;Acc:MGI:1338802]
ENSMUSG00000082154	6.3107	12.15	0.922073	0.831423	0.0801778	Gm16464	predicted gene 16464 [Source:MGI Symbol;Acc:MGI:3643716]
ENSMUSG00000058099	223.177	422.162	0.922026	0.18457	0.733839	Nfam1	Nfat activating molecule with ITAM motif 1 [Source:MGI Symbol;Acc:MGI:1921289]
ENSMUSG00000034422	1326.07	2511.45	0.921223	0.00847174	2.07203	Parp14	poly (ADP-ribose) polymerase family	member 14 [Source:MGI Symbol;Acc:MGI:1919489]
ENSMUSG00000080877	2.5984	4.77484	0.921148	0.896696	0.0473549	Rpl22-ps1	ribosomal protein L22	pseudogene 1 [Source:MGI Symbol;Acc:MGI:3644276]
ENSMUSG00000086434	5.48506	10.6963	0.92062	0.829221	0.0813298	Gm15200	predicted gene 15200 [Source:MGI Symbol;Acc:MGI:3705136]
ENSMUSG00000027469	33.977	64.3862	0.920445	0.662261	0.17897	Tpx2	TPX2	microtubule-associated [Source:MGI Symbol;Acc:MGI:1919369]
ENSMUSG00000078920	1036.51	1960.92	0.919733	0.00364306	2.43853	Ifi47	interferon gamma inducible protein 47 [Source:MGI Symbol;Acc:MGI:99448]
ENSMUSG00000067149	80.6392	152.583	0.919318	0.916793	0.0377287	Jchain	immunoglobulin joining chain [Source:MGI Symbol;Acc:MGI:96493]
ENSMUSG00000035929	422.044	798.288	0.919241	0.0052924	2.27635	H2-Q4	histocompatibility 2	Q region locus 4 [Source:MGI Symbol;Acc:MGI:95933]
ENSMUSG00000087088	11.0591	21.7527	0.919168	0.748101	0.12604	Gm16638	predicted gene	16638 [Source:MGI Symbol;Acc:MGI:4439562]
ENSMUSG00000111539	4.61254	8.63384	0.919148	0.849237	0.0709709	Gm48372	predicted gene	48372 [Source:MGI Symbol;Acc:MGI:6097846]
ENSMUSG00000085881	3.81874	6.9729	0.918346	0.900954	0.0452976	Gm15912	predicted gene 15912 [Source:MGI Symbol;Acc:MGI:3801895]
ENSMUSG00000079523	123.375	232.274	0.918011	0.0925218	1.03376	Tmsb10	thymosin	beta 10 [Source:MGI Symbol;Acc:MGI:109146]
ENSMUSG00000050721	257.902	486.979	0.916884	0.00406324	2.39113	Plekho2	pleckstrin homology domain containing	family O member 2 [Source:MGI Symbol;Acc:MGI:2143132]
ENSMUSG00000082519	4.41807	8.24811	0.916665	0.881519	0.0547684	Vamp7-ps	vesicle-associated membrane protein 7	pseudogene [Source:MGI Symbol;Acc:MGI:3652239]
ENSMUSG00000050545	17.0243	31.4434	0.915952	0.562973	0.249513	Fam228b	family with sequence similarity 228	member B [Source:MGI Symbol;Acc:MGI:2442121]
ENSMUSG00000089706	2.99967	5.42955	0.915788	0.913605	0.0392417	B230216N24Rik	RIKEN cDNA B230216N24 gene [Source:MGI Symbol;Acc:MGI:1925853]
ENSMUSG00000059195	156.347	293.832	0.915551	0.0707373	1.15035	Gm12715	predicted gene 12715 [Source:MGI Symbol;Acc:MGI:3650759]
ENSMUSG00000031344	3.92742	6.93039	0.915544	0.881519	0.0547684	Gabrq	gamma-aminobutyric acid (GABA) A receptor	subunit theta [Source:MGI Symbol;Acc:MGI:1888498]
ENSMUSG00000059713	76.239	144.336	0.915526	0.174831	0.757382	Rcan3	regulator of calcineurin 3 [Source:MGI Symbol;Acc:MGI:1858220]
ENSMUSG00000033952	53.4503	100.486	0.913542	0.72894	0.137308	Aspm	abnormal spindle microtubule assembly [Source:MGI Symbol;Acc:MGI:1334448]
ENSMUSG00000016763	6.003	10.8083	0.91335	0.833158	0.0792725	Scube1	signal peptide	CUB domain	EGF-like 1 [Source:MGI Symbol;Acc:MGI:1890616]
ENSMUSG00000086443	2.90036	5.39942	0.912744	0.921789	0.0353687	4933421A08Rik	RIKEN cDNA 4933421A08 gene [Source:MGI Symbol;Acc:MGI:1918347]
ENSMUSG00000051149	19.0379	35.2524	0.91123	0.722818	0.140971	Adnp	activity-dependent neuroprotective protein [Source:MGI Symbol;Acc:MGI:1338758]
ENSMUSG00000005667	31.3341	59.7369	0.910471	0.575562	0.239908	Mthfd2	methylenetetrahydrofolate dehydrogenase (NAD+ dependent)	methenyltetrahydrofolate cyclohydrolase [Source:MGI Symbol;Acc:MGI:1338850]
ENSMUSG00000086657	10.6394	19.9278	0.909944	0.651243	0.186257	Stamos	signal transducing adaptor molecule (SH3 domain and ITAM motif) 1	opposite strand [Source:MGI Symbol;Acc:MGI:1918207]
ENSMUSG00000033036	5.0893	9.52098	0.909916	0.917519	0.037385	Gm7879	predicted pseudogene 7879 [Source:MGI Symbol;Acc:MGI:3645078]
ENSMUSG00000012428	5000.17	9393.81	0.909881	0.00662833	2.1786	Steap4	STEAP family member 4 [Source:MGI Symbol;Acc:MGI:1923560]
ENSMUSG00000027339	107.779	202.783	0.909635	0.307406	0.512288	Rassf2	Ras association (RalGDS/AF-6) domain family member 2 [Source:MGI Symbol;Acc:MGI:2442060]
ENSMUSG00000086717	24.7909	46.6049	0.909166	0.34524	0.461879	Gm15655	predicted gene 15655 [Source:MGI Symbol;Acc:MGI:3805551]
ENSMUSG00000082095	5.11912	9.91545	0.908017	0.886235	0.052451	Gm11991	predicted gene 11991 [Source:MGI Symbol;Acc:MGI:3651121]
ENSMUSG00000037833	5.37547	10.1066	0.907687	0.870494	0.0602343	Sh2d4b	SH2 domain containing 4B [Source:MGI Symbol;Acc:MGI:1925182]
ENSMUSG00000026737	167.801	312.65	0.906848	0.0978589	1.0094	Pip4k2a	phosphatidylinositol-5-phosphate 4-kinase	type II	alpha [Source:MGI Symbol;Acc:MGI:1298206]
ENSMUSG00000063727	225.624	421.717	0.906803	0.141855	0.848155	Tnfrsf11b	tumor necrosis factor receptor superfamily	member 11b (osteoprotegerin) [Source:MGI Symbol;Acc:MGI:109587]
ENSMUSG00000047108	1.71469	3.275	0.906282	0.931427	0.0308513	Dnajb7	DnaJ heat shock protein family (Hsp40) member B7 [Source:MGI Symbol;Acc:MGI:1914012]
ENSMUSG00000103677	6.1669	13.2135	0.905062	0.855134	0.0679659	Pcdhga4	protocadherin gamma subfamily A	4 [Source:MGI Symbol;Acc:MGI:1935216]
ENSMUSG00000060063	75.8821	142.22	0.905048	0.447056	0.349638	Alox5ap	arachidonate 5-lipoxygenase activating protein [Source:MGI Symbol;Acc:MGI:107505]
ENSMUSG00000092517	6.38256	12.1684	0.904668	0.886235	0.052451	Art2a-ps	ADP-ribosyltransferase 2a	pseudogene [Source:MGI Symbol;Acc:MGI:107546]
ENSMUSG00000038352	53.3094	99.585	0.904238	0.504508	0.297132	Arl5c	ADP-ribosylation factor-like 5C [Source:MGI Symbol;Acc:MGI:3028577]
ENSMUSG00000014602	7.40773	13.7066	0.903333	0.853627	0.068732	Kif1a	kinesin family member 1A [Source:MGI Symbol;Acc:MGI:108391]
ENSMUSG00000028873	20.67	38.8386	0.903325	0.670385	0.173676	Cdca8	cell division cycle associated 8 [Source:MGI Symbol;Acc:MGI:1196274]
ENSMUSG00000079554	2.25998	4.11202	0.902813	0.909826	0.0410416	Aox2	aldehyde oxidase 2 [Source:MGI Symbol;Acc:MGI:3529596]
ENSMUSG00000032093	4.79251	9.31887	0.901131	0.903228	0.0442024	Cd3e	CD3 antigen	epsilon polypeptide [Source:MGI Symbol;Acc:MGI:88332]
ENSMUSG00000018654	83.6763	155.775	0.900743	0.278139	0.555738	Ikzf1	IKAROS family zinc finger 1 [Source:MGI Symbol;Acc:MGI:1342540]
ENSMUSG00000045826	21.7517	40.0184	0.900671	0.598888	0.222654	Ptprcap	protein tyrosine phosphatase	receptor type	C polypeptide-associated protein [Source:MGI Symbol;Acc:MGI:97811]
ENSMUSG00000099517	26.7227	49.7676	0.900418	0.846559	0.0723429	Hist1h3g	histone cluster 1	H3g [Source:MGI Symbol;Acc:MGI:2145541]
ENSMUSG00000108332	2.79356	5.24093	0.899244	0.886235	0.052451	D530033B14Rik	RIKEN cDNA D530033B14 gene [Source:MGI Symbol;Acc:MGI:1925824]
ENSMUSG00000009585	63.254	116.494	0.897602	0.40774	0.389617	Apobec3	apolipoprotein B mRNA editing enzyme	catalytic polypeptide 3 [Source:MGI Symbol;Acc:MGI:1933111]
ENSMUSG00000043832	93.5863	172.422	0.895879	0.301106	0.52128	Clec4a3	C-type lectin domain family 4	member a3 [Source:MGI Symbol;Acc:MGI:1920399]
ENSMUSG00000024503	5.9084	11.1973	0.894229	0.876885	0.0570573	Spink1	serine peptidase inhibitor	Kazal type 1 [Source:MGI Symbol;Acc:MGI:106202]
ENSMUSG00000038623	77.1166	141.762	0.894212	0.144248	0.840892	Tm6sf1	transmembrane 6 superfamily member 1 [Source:MGI Symbol;Acc:MGI:1933209]
ENSMUSG00000020589	276.449	513.762	0.893546	0.0119654	1.92207	Fam49a	family with sequence similarity 49	member A [Source:MGI Symbol;Acc:MGI:1261783]
ENSMUSG00000051998	5.29083	10.0725	0.893355	0.87822	0.0563967	Lax1	lymphocyte transmembrane adaptor 1 [Source:MGI Symbol;Acc:MGI:2443362]
ENSMUSG00000069302	5.17916	9.62092	0.893272	0.944923	0.0246036	Hist1h2ah	histone cluster 1	H2ah [Source:MGI Symbol;Acc:MGI:2448295]
ENSMUSG00000064267	39.2309	73.1001	0.892981	0.463718	0.333746	Hvcn1	hydrogen voltage-gated channel 1 [Source:MGI Symbol;Acc:MGI:1921346]
ENSMUSG00000020897	18.6802	34.731	0.892525	0.753815	0.122735	Aurkb	aurora kinase B [Source:MGI Symbol;Acc:MGI:107168]
ENSMUSG00000057058	15.0317	28.1848	0.890544	0.824343	0.0838918	Skap1	src family associated phosphoprotein 1 [Source:MGI Symbol;Acc:MGI:1925723]
ENSMUSG00000052724	3.11167	5.74002	0.889876	0.895032	0.0481616	Gm9888	predicted gene 9888 [Source:MGI Symbol;Acc:MGI:3642202]
ENSMUSG00000087221	5.55989	10.3884	0.88983	0.894222	0.0485544	BC037032	cDNA Sequence BC037032 [Source:MGI Symbol;Acc:MGI:3040924]
ENSMUSG00000107534	3.74778	6.96976	0.889044	0.917519	0.037385	Gm43920	predicted gene	43920 [Source:MGI Symbol;Acc:MGI:5690312]
ENSMUSG00000020649	92.8842	171.084	0.888445	0.379893	0.420338	Rrm2	ribonucleotide reductase M2 [Source:MGI Symbol;Acc:MGI:98181]
ENSMUSG00000018924	4.70502	8.71928	0.886606	0.87677	0.0571145	Alox15	arachidonate 15-lipoxygenase [Source:MGI Symbol;Acc:MGI:87997]
ENSMUSG00000070900	2.26688	4.03281	0.886486	0.898153	0.0466498	Gm10306	predicted gene 10306 [Source:MGI Symbol;Acc:MGI:3704234]
ENSMUSG00000058385	143.813	265.443	0.886255	0.274703	0.561136	Hist1h2bg	histone cluster 1	H2bg [Source:MGI Symbol;Acc:MGI:2448386]
ENSMUSG00000032558	166.491	311.269	0.885225	0.102951	0.98737	Nphp3	nephronophthisis 3 (adolescent) [Source:MGI Symbol;Acc:MGI:1921275]
ENSMUSG00000040570	10.4002	18.6286	0.884818	0.811999	0.0904446	Rundc3b	RUN domain containing 3B [Source:MGI Symbol;Acc:MGI:2685286]
ENSMUSG00000009687	97.3269	179.003	0.882561	0.133632	0.87409	Fxyd5	FXYD domain-containing ion transport regulator 5 [Source:MGI Symbol;Acc:MGI:1201785]
ENSMUSG00000105941	6.67736	12.1723	0.882188	0.860876	0.0650596	Gm42809	predicted gene 42809 [Source:MGI Symbol;Acc:MGI:5662946]
ENSMUSG00000052248	14.5534	26.8987	0.882052	0.617662	0.209249	Zeb2os	zinc finger E-box binding homeobox 2	opposite strand [Source:MGI Symbol;Acc:MGI:3652108]
ENSMUSG00000112510	4.74132	8.62961	0.881835	0.916278	0.0379725	Gm47566	predicted gene	47566 [Source:MGI Symbol;Acc:MGI:6096592]
ENSMUSG00000040659	626.784	1153.66	0.881682	0.00321599	2.49268	Efhd2	EF hand domain containing 2 [Source:MGI Symbol;Acc:MGI:106504]
ENSMUSG00000064798	13.8266	25.384	0.88142	0.819654	0.0863693	n-R5s193	nuclear encoded rRNA 5S 193 [Source:MGI Symbol;Acc:MGI:4422058]
ENSMUSG00000044199	9.0914	16.8567	0.880705	0.804288	0.0945884	S1pr4	sphingosine-1-phosphate receptor 4 [Source:MGI Symbol;Acc:MGI:1333809]
ENSMUSG00000034652	189.125	348.382	0.880488	0.0512353	1.29043	Cd300a	CD300A molecule [Source:MGI Symbol;Acc:MGI:2443411]
ENSMUSG00000082065	5.06453	9.30336	0.880217	0.919062	0.0366552	Mup-ps14	major urinary protein	pseudogene 14 [Source:MGI Symbol;Acc:MGI:3651980]
ENSMUSG00000042854	38.1248	70.5184	0.878781	0.504508	0.297132	Trp53rkb	transformation related protein 53 regulating kinase B [Source:MGI Symbol;Acc:MGI:1914050]
ENSMUSG00000046031	51.9507	95.7325	0.878338	0.298749	0.524694	Fam26f	family with sequence similarity 26	member F [Source:MGI Symbol;Acc:MGI:2443082]
ENSMUSG00000103898	8.26667	15.1638	0.87804	0.726234	0.138923	Gm30238	predicted gene	30238 [Source:MGI Symbol;Acc:MGI:5589397]
ENSMUSG00000110494	7.17387	13.2615	0.877826	0.838549	0.0764715	Gm31774	predicted gene	31774 [Source:MGI Symbol;Acc:MGI:5590933]
ENSMUSG00000035095	40.389	74.0873	0.877459	0.347006	0.459663	Fam167a	family with sequence similarity 167	member A [Source:MGI Symbol;Acc:MGI:3606565]
ENSMUSG00000028159	65.4621	119.866	0.876615	0.203625	0.69117	Dapp1	dual adaptor for phosphotyrosine and 3-phosphoinositides 1 [Source:MGI Symbol;Acc:MGI:1347063]
ENSMUSG00000078521	2.69461	4.80753	0.87602	0.937091	0.0282183	Aunip	aurora kinase A and ninein interacting protein [Source:MGI Symbol;Acc:MGI:1917135]
ENSMUSG00000005413	592.377	1085.48	0.875656	0.088624	1.05245	Hmox1	heme oxygenase 1 [Source:MGI Symbol;Acc:MGI:96163]
ENSMUSG00000025889	11.1065	20.0788	0.875221	0.854439	0.0683191	Snca	synuclein	alpha [Source:MGI Symbol;Acc:MGI:1277151]
ENSMUSG00000077711	10.1583	18.805	0.875014	0.723256	0.140708	AF357399	snoRNA AF357399 [Source:MGI Symbol;Acc:MGI:5439844]
ENSMUSG00000032254	35.6289	64.8849	0.874558	0.743357	0.128803	Kif23	kinesin family member 23 [Source:MGI Symbol;Acc:MGI:1919069]
ENSMUSG00000115232	4.48193	8.23353	0.874532	0.982683	0.00758644	Gm49378	predicted gene	49378 [Source:MGI Symbol;Acc:MGI:6121598]
ENSMUSG00000100009	11.9232	20.756	0.87292	0.909826	0.0410416	Gm7967	predicted gene 7967 [Source:MGI Symbol;Acc:MGI:3644984]
ENSMUSG00000050106	20.5733	36.8541	0.872326	0.763784	0.11703	Tmc8	transmembrane channel-like gene family 8 [Source:MGI Symbol;Acc:MGI:2669037]
ENSMUSG00000085651	6.79498	12.3248	0.871111	0.916958	0.0376507	Gm11695	predicted gene 11695 [Source:MGI Symbol;Acc:MGI:3649841]
ENSMUSG00000106415	10.6472	19.1561	0.868593	0.799367	0.0972537	Gm42893	predicted gene 42893 [Source:MGI Symbol;Acc:MGI:5663030]
ENSMUSG00000090162	3.65956	6.52238	0.865685	0.874365	0.058307	Gm6808	predicted gene 6808 [Source:MGI Symbol;Acc:MGI:3645881]
ENSMUSG00000074183	48.3595	87.9571	0.865401	0.817069	0.0877411	Gsta1	glutathione S-transferase	alpha 1 (Ya) [Source:MGI Symbol;Acc:MGI:1095417]
ENSMUSG00000027540	517.678	942.843	0.865123	0.00950665	2.02197	Ptpn1	protein tyrosine phosphatase	non-receptor type 1 [Source:MGI Symbol;Acc:MGI:97805]
ENSMUSG00000049409	7.63804	14.1552	0.865087	0.832838	0.0794394	Prokr1	prokineticin receptor 1 [Source:MGI Symbol;Acc:MGI:1929676]
ENSMUSG00000030827	34.8993	63.0289	0.864775	0.857786	0.0666211	Fgf21	fibroblast growth factor 21 [Source:MGI Symbol;Acc:MGI:1861377]
ENSMUSG00000015437	13.6788	24.706	0.864666	0.85588	0.0675869	Gzmb	granzyme B [Source:MGI Symbol;Acc:MGI:109267]
ENSMUSG00000023963	1836.9	3342.77	0.863838	0.685378	0.16407	Cyp39a1	cytochrome P450	family 39	subfamily a	polypeptide 1 [Source:MGI Symbol;Acc:MGI:1927096]
ENSMUSG00000024556	136.691	248.582	0.863478	0.0860992	1.065	Me2	malic enzyme 2	NAD(+)-dependent	mitochondrial [Source:MGI Symbol;Acc:MGI:2147351]
ENSMUSG00000036225	9.08799	16.2407	0.862524	0.718518	0.143562	Kctd1	potassium channel tetramerisation domain containing 1 [Source:MGI Symbol;Acc:MGI:1918269]
ENSMUSG00000016087	137.033	248.284	0.862265	0.074839	1.12587	Fli1	Friend leukemia integration 1 [Source:MGI Symbol;Acc:MGI:95554]
ENSMUSG00000017314	4.96301	8.97274	0.86186	0.881143	0.0549537	Mpp2	membrane protein	palmitoylated 2 (MAGUK p55 subfamily member 2) [Source:MGI Symbol;Acc:MGI:1858257]
ENSMUSG00000085016	2.03515	3.76571	0.861842	0.917519	0.037385	Gm11335	predicted gene 11335 [Source:MGI Symbol;Acc:MGI:3705194]
ENSMUSG00000070858	3.55124	6.52523	0.860616	0.917519	0.037385	Gm1673	predicted gene 1673 [Source:MGI Symbol;Acc:MGI:2686519]
ENSMUSG00000039396	7.23075	12.7559	0.860039	0.913605	0.0392417	Neil3	nei like 3 (E. coli) [Source:MGI Symbol;Acc:MGI:2384588]
ENSMUSG00000071723	28.0658	51.1176	0.859763	0.623714	0.205015	Gspt2	G1 to S phase transition 2 [Source:MGI Symbol;Acc:MGI:1316727]
ENSMUSG00000030263	87.3598	156.067	0.859526	0.207413	0.683164	Lrmp	lymphoid-restricted membrane protein [Source:MGI Symbol;Acc:MGI:108424]
ENSMUSG00000036641	49.7792	89.929	0.859519	0.463718	0.333746	Ccdc148	coiled-coil domain containing 148 [Source:MGI Symbol;Acc:MGI:3039583]
ENSMUSG00000038811	145.699	262.804	0.859406	0.0126623	1.89749	Gngt2	guanine nucleotide binding protein (G protein)	gamma transducing activity polypeptide 2 [Source:MGI Symbol;Acc:MGI:893584]
ENSMUSG00000092094	2.98499	5.3172	0.859312	0.916118	0.0380484	Zfp804b	zinc finger protein 804B [Source:MGI Symbol;Acc:MGI:2685287]
ENSMUSG00000037447	61.2644	109.331	0.858916	0.549456	0.260067	Arid5a	AT rich interactive domain 5A (MRF1-like) [Source:MGI Symbol;Acc:MGI:2443039]
ENSMUSG00000056025	206.822	373.702	0.858876	0.0934663	1.02935	Clca3a1	chloride channel accessory 3A1 [Source:MGI Symbol;Acc:MGI:1316732]
ENSMUSG00000097366	1.28056	2.48542	0.858252	0.942445	0.0257441	Gm8177	predicted gene 8177 [Source:MGI Symbol;Acc:MGI:3805962]
ENSMUSG00000056418	3.2361	5.5297	0.858188	0.913605	0.0392417	BC043934	cDNA sequence BC043934 [Source:MGI Symbol;Acc:MGI:2679715]
ENSMUSG00000024810	105.581	190.087	0.857998	0.248182	0.605229	Il33	interleukin 33 [Source:MGI Symbol;Acc:MGI:1924375]
ENSMUSG00000097294	10.6411	18.983	0.857304	0.670385	0.173676	Gm26888	predicted gene	26888 [Source:MGI Symbol;Acc:MGI:5477382]
ENSMUSG00000078915	2.88282	5.39374	0.855769	0.932603	0.0303032	Hsp25-ps1	heat shock protein 25	pseudogene 1 [Source:MGI Symbol;Acc:MGI:96241]
ENSMUSG00000075415	254.38	461.297	0.855305	0.00319684	2.49528	Fnbp1	formin binding protein 1 [Source:MGI Symbol;Acc:MGI:109606]
ENSMUSG00000038540	14.1317	24.977	0.855098	0.805191	0.0941013	Tmc3	transmembrane channel-like gene family 3 [Source:MGI Symbol;Acc:MGI:2669033]
ENSMUSG00000048612	191.857	347.02	0.854914	0.114445	0.941405	Myof	myoferlin [Source:MGI Symbol;Acc:MGI:1919192]
ENSMUSG00000028678	19.0127	34.3104	0.854876	0.868939	0.0610106	Kif2c	kinesin family member 2C [Source:MGI Symbol;Acc:MGI:1921054]
ENSMUSG00000020577	41.0842	74.5264	0.854384	0.665877	0.176606	Tspan13	tetraspanin 13 [Source:MGI Symbol;Acc:MGI:1913359]
ENSMUSG00000048967	3.89276	7.7046	0.852942	0.884728	0.0531903	Yjefn3	YjeF N-terminal domain containing 3 [Source:MGI Symbol;Acc:MGI:2681845]
ENSMUSG00000031822	50.1237	90.9477	0.852729	0.606524	0.217152	Gse1	genetic suppressor element 1	coiled-coil protein [Source:MGI Symbol;Acc:MGI:1098275]
ENSMUSG00000040152	101.009	182.374	0.852436	0.623714	0.205015	Thbs1	thrombospondin 1 [Source:MGI Symbol;Acc:MGI:98737]
ENSMUSG00000096979	54.0172	97.9355	0.852182	0.644533	0.190755	Gm26880	predicted gene	26880 [Source:MGI Symbol;Acc:MGI:5477374]
ENSMUSG00000070811	1331.45	2403.44	0.852127	0.964437	0.0157261	Sult2a2	sulfotransferase family 2A	dehydroepiandrosterone (DHEA)-preferring	member 2 [Source:MGI Symbol;Acc:MGI:107550]
ENSMUSG00000098112	83.8892	151.155	0.851282	0.161213	0.792601	Bin2	bridging integrator 2 [Source:MGI Symbol;Acc:MGI:3611448]
ENSMUSG00000003555	3781.72	6820.62	0.850863	0.935815	0.02881	Cyp17a1	cytochrome P450	family 17	subfamily a	polypeptide 1 [Source:MGI Symbol;Acc:MGI:88586]
ENSMUSG00000104983	8.59427	15.3021	0.850402	0.796224	0.0989649	Gm42763	predicted gene 42763 [Source:MGI Symbol;Acc:MGI:5662900]
ENSMUSG00000116010	4.4973	8.10347	0.849285	0.881519	0.0547684
ENSMUSG00000041219	69.6499	125.411	0.849257	0.333792	0.476524	Arhgap11a	Rho GTPase activating protein 11A [Source:MGI Symbol;Acc:MGI:2444300]
ENSMUSG00000024660	35.0739	63.688	0.848754	0.379893	0.420338	Incenp	inner centromere protein [Source:MGI Symbol;Acc:MGI:1313288]
ENSMUSG00000021068	249.629	449.569	0.847877	0.000587185	3.23123	Nin	ninein [Source:MGI Symbol;Acc:MGI:105108]
ENSMUSG00000096037	12.2314	22.0042	0.847437	0.810361	0.0913212	n-R5s136	nuclear encoded rRNA 5S 136 [Source:MGI Symbol;Acc:MGI:4421992]
ENSMUSG00000116075	3.06813	5.38835	0.847405	0.932389	0.030403
ENSMUSG00000094405	13.4148	24.1378	0.84695	0.685378	0.16407	Gm23143	predicted gene	23143 [Source:MGI Symbol;Acc:MGI:5452920]
ENSMUSG00000021697	7.61326	14.0137	0.846069	0.811999	0.0904446	Depdc1b	DEP domain containing 1B [Source:MGI Symbol;Acc:MGI:2145425]
ENSMUSG00000070720	56.9719	101.749	0.846018	0.203625	0.69117	Tmem200b	transmembrane protein 200B [Source:MGI Symbol;Acc:MGI:3646343]
ENSMUSG00000024691	198.418	355.248	0.843111	0.135808	0.867075	Fam111a	family with sequence similarity 111	member A [Source:MGI Symbol;Acc:MGI:1915508]
ENSMUSG00000037593	2.94748	5.27995	0.8424	0.923429	0.0345966	BC030499	cDNA sequence BC030499 [Source:MGI Symbol;Acc:MGI:2652869]
ENSMUSG00000027004	58.8536	105.099	0.842306	0.436228	0.360287	Frzb	frizzled-related protein [Source:MGI Symbol;Acc:MGI:892032]
ENSMUSG00000111947	3.21989	5.69713	0.842245	0.87066	0.0601514	Gm47438	predicted gene	47438 [Source:MGI Symbol;Acc:MGI:6096390]
ENSMUSG00000106755	2.71341	5.00097	0.841274	0.909826	0.0410416	Tpi-rs11	triosephosphate isomerase related sequence 11 [Source:MGI Symbol;Acc:MGI:98799]
ENSMUSG00000042485	113.578	202.859	0.841201	0.322267	0.491784	Mustn1	musculoskeletal	embryonic nuclear protein 1 [Source:MGI Symbol;Acc:MGI:1913425]
ENSMUSG00000030220	312.103	557.816	0.840785	0.0383046	1.41675	Arhgdib	Rho	GDP dissociation inhibitor (GDI) beta [Source:MGI Symbol;Acc:MGI:101940]
ENSMUSG00000076937	7.16033	12.8368	0.840175	0.942445	0.0257441	Iglc2	immunoglobulin lambda constant 2 [Source:MGI Symbol;Acc:MGI:99547]
ENSMUSG00000028238	576.123	1031.21	0.840121	0.916958	0.0376507	Atp6v0d2	ATPase	H+ transporting	lysosomal V0 subunit D2 [Source:MGI Symbol;Acc:MGI:1924415]
ENSMUSG00000083337	6.21883	11.3451	0.839111	0.875004	0.0579901	Gm11539	predicted gene 11539 [Source:MGI Symbol;Acc:MGI:3651911]
ENSMUSG00000041046	3.32095	6.01608	0.838516	0.917519	0.037385	Ramp3	receptor (calcitonin) activity modifying protein 3 [Source:MGI Symbol;Acc:MGI:1860292]
ENSMUSG00000002603	74.9328	133.641	0.838146	0.382602	0.417253	Tgfb1	transforming growth factor	beta 1 [Source:MGI Symbol;Acc:MGI:98725]
ENSMUSG00000107040	4.85787	8.53463	0.837876	0.878549	0.0562341	Gm43791	predicted gene 43791 [Source:MGI Symbol;Acc:MGI:5663928]
ENSMUSG00000038879	6.00058	10.9899	0.837268	0.905527	0.0430985	Nipal2	NIPA-like domain containing 2 [Source:MGI Symbol;Acc:MGI:1924488]
ENSMUSG00000082926	4.63367	8.13646	0.837249	0.932603	0.0303032	Gm8172	predicted pseudogene 8172 [Source:MGI Symbol;Acc:MGI:3644930]
ENSMUSG00000114584	11.2584	20.0128	0.835467	0.747002	0.126678	Gm47694	predicted gene	47694 [Source:MGI Symbol;Acc:MGI:6096803]
ENSMUSG00000044811	129.715	231.931	0.835304	0.0380989	1.41909	Cd300c2	CD300C molecule 2 [Source:MGI Symbol;Acc:MGI:2153249]
ENSMUSG00000099779	8.15372	14.4145	0.835252	0.822383	0.0849257	Gm8228	predicted gene 8228 [Source:MGI Symbol;Acc:MGI:3646986]
ENSMUSG00000040329	11.7469	20.52	0.835119	0.822383	0.0849257	Il7	interleukin 7 [Source:MGI Symbol;Acc:MGI:96561]
ENSMUSG00000041481	234.019	417.609	0.834367	0.328409	0.483585	Serpina3g	serine (or cysteine) peptidase inhibitor	clade A	member 3G [Source:MGI Symbol;Acc:MGI:105046]
ENSMUSG00000029851	51.7103	92.2119	0.833815	0.434945	0.361566	Tcaf2	TRPM8 channel-associated factor 2 [Source:MGI Symbol;Acc:MGI:2385258]
ENSMUSG00000100679	3.47723	6.00092	0.832682	0.951393	0.0216403	Gm28778	predicted gene 28778 [Source:MGI Symbol;Acc:MGI:5579484]
ENSMUSG00000029413	136.032	242.359	0.832667	0.0198204	1.70289	Naaa	N-acylethanolamine acid amidase [Source:MGI Symbol;Acc:MGI:1914361]
ENSMUSG00000019942	50.6161	89.8531	0.832176	0.735965	0.133143	Cdk1	cyclin-dependent kinase 1 [Source:MGI Symbol;Acc:MGI:88351]
ENSMUSG00000040328	8.1324	14.3884	0.830361	0.776457	0.109883	Olfr56	olfactory receptor 56 [Source:MGI Symbol;Acc:MGI:1333785]
ENSMUSG00000085012	3.33058	5.8238	0.82949	0.916958	0.0376507	Gm15492	predicted gene 15492 [Source:MGI Symbol;Acc:MGI:3782938]
ENSMUSG00000072955	22.223	39.448	0.828891	0.746197	0.127146	Tmsb15l	thymosin beta 15b like [Source:MGI Symbol;Acc:MGI:3026988]
ENSMUSG00000075284	95.499	169.767	0.828415	0.320069	0.494756	Wipf1	WAS/WASL interacting protein family	member 1 [Source:MGI Symbol;Acc:MGI:2178801]
ENSMUSG00000112808	34.1213	60.3121	0.828132	0.695947	0.157424	Gm4739	predicted gene 4739 [Source:MGI Symbol;Acc:MGI:3642984]
ENSMUSG00000042489	18.3887	31.1498	0.826478	0.875486	0.0577506	Clspn	claspin [Source:MGI Symbol;Acc:MGI:2445153]
ENSMUSG00000089675	0.956645	1.80508	0.825451	0.953326	0.0207583	Ugt1a8	UDP glucuronosyltransferase 1 family	polypeptide A8 [Source:MGI Symbol;Acc:MGI:3576090]
ENSMUSG00000060044	85.2147	151.2	0.825169	0.117784	0.928912	Tmem26	transmembrane protein 26 [Source:MGI Symbol;Acc:MGI:2143537]
ENSMUSG00000001128	903.612	1599.82	0.824688	0.158286	0.800556	Cfp	complement factor properdin [Source:MGI Symbol;Acc:MGI:97545]
ENSMUSG00000069910	20.0255	35.3957	0.824639	0.763784	0.11703	Spdl1	spindle apparatus coiled-coil protein 1 [Source:MGI Symbol;Acc:MGI:1917635]
ENSMUSG00000040616	166.78	295.78	0.824478	0.00672224	2.17249	Tmem51	transmembrane protein 51 [Source:MGI Symbol;Acc:MGI:2384874]
ENSMUSG00000022070	26.7697	47.0372	0.824284	0.673826	0.171452	Bora	bora	aurora kinase A activator [Source:MGI Symbol;Acc:MGI:1924994]
ENSMUSG00000020080	3.85193	6.83569	0.823414	0.908075	0.0418784	Hkdc1	hexokinase domain containing 1 [Source:MGI Symbol;Acc:MGI:2384910]
ENSMUSG00000092609	15.5906	27.4778	0.823159	0.821748	0.0852613	Gm20481	predicted gene 20481 [Source:MGI Symbol;Acc:MGI:5141946]
ENSMUSG00000028028	79.7373	140.857	0.822453	0.503226	0.298237	Alpk1	alpha-kinase 1 [Source:MGI Symbol;Acc:MGI:1918731]
ENSMUSG00000022221	37.8789	67.6255	0.820758	0.420696	0.376032	Ripk3	receptor-interacting serine-threonine kinase 3 [Source:MGI Symbol;Acc:MGI:2154952]
ENSMUSG00000022148	163.165	285.638	0.820656	0.412458	0.38462	Fyb	FYN binding protein [Source:MGI Symbol;Acc:MGI:1346327]
ENSMUSG00000003206	10.1083	17.6541	0.820246	0.779156	0.108375	Ebi3	Epstein-Barr virus induced gene 3 [Source:MGI Symbol;Acc:MGI:1354171]
ENSMUSG00000040084	56.1261	98.7016	0.819982	0.697042	0.156741	Bub1b	BUB1B	mitotic checkpoint serine/threonine kinase [Source:MGI Symbol;Acc:MGI:1333889]
ENSMUSG00000105145	4.74417	8.48358	0.819343	0.943818	0.0251118	Gm47299	predicted gene	47299 [Source:MGI Symbol;Acc:MGI:6096163]
ENSMUSG00000042671	3.72038	6.44927	0.817912	0.947884	0.0232448	Rgs8	regulator of G-protein signaling 8 [Source:MGI Symbol;Acc:MGI:108408]
ENSMUSG00000020435	0.573067	1.08595	0.817484	0.946213	0.0240113	Osbp2	oxysterol binding protein 2 [Source:MGI Symbol;Acc:MGI:1921559]
ENSMUSG00000098470	2.87258	5.30598	0.816317	0.91367	0.0392104	C1rb	complement component 1	r subcomponent B [Source:MGI Symbol;Acc:MGI:3779804]
ENSMUSG00000074141	6.93352	12.1047	0.81631	0.819683	0.086354	Il4i1	interleukin 4 induced 1 [Source:MGI Symbol;Acc:MGI:109552]
ENSMUSG00000020654	59.2612	105.614	0.815766	0.481905	0.317039	Adcy3	adenylate cyclase 3 [Source:MGI Symbol;Acc:MGI:99675]
ENSMUSG00000021423	154.411	270.906	0.814103	0.13952	0.855363	Ly86	lymphocyte antigen 86 [Source:MGI Symbol;Acc:MGI:1321404]
ENSMUSG00000112265	7.36485	12.8836	0.813591	0.901788	0.0448954	Gm34983	predicted gene	34983 [Source:MGI Symbol;Acc:MGI:5594142]
ENSMUSG00000031385	3.42941	6.23571	0.813301	0.906112	0.0428182	Plxnb3	plexin B3 [Source:MGI Symbol;Acc:MGI:2154240]
ENSMUSG00000028152	26.033	44.7186	0.811751	0.661111	0.179726	Tspan5	tetraspanin 5 [Source:MGI Symbol;Acc:MGI:1928096]
ENSMUSG00000002602	839.545	1472.53	0.811661	0.0209071	1.67971	Axl	AXL receptor tyrosine kinase [Source:MGI Symbol;Acc:MGI:1347244]
ENSMUSG00000053985	26.3306	46.1848	0.81147	0.603865	0.21906	Zfp14	zinc finger protein 14 [Source:MGI Symbol;Acc:MGI:99160]
ENSMUSG00000060550	769.658	1350.09	0.810855	0.0610726	1.21415	H2-Q7	histocompatibility 2	Q region locus 7 [Source:MGI Symbol;Acc:MGI:95936]
ENSMUSG00000106634	8.88865	15.6561	0.810573	0.819683	0.086354	Gm43042	predicted gene 43042 [Source:MGI Symbol;Acc:MGI:5663179]
ENSMUSG00000083718	21.063	37.0753	0.81036	0.758266	0.120178	Ccnb2-ps	cyclin B2	pseudogene [Source:MGI Symbol;Acc:MGI:3779896]
ENSMUSG00000022014	95.9346	167.411	0.810353	0.351247	0.454387	Epsti1	epithelial stromal interaction 1 (breast) [Source:MGI Symbol;Acc:MGI:1915168]
ENSMUSG00000034317	11.7513	20.4781	0.81006	0.858885	0.0660648	Trim59	tripartite motif-containing 59 [Source:MGI Symbol;Acc:MGI:1914199]
ENSMUSG00000103502	101.106	176.668	0.809959	0.272637	0.564416	9330121J05Rik	RIKEN cDNA 9330121J05 gene [Source:MGI Symbol;Acc:MGI:3704218]
ENSMUSG00000108935	7.30414	12.6851	0.809541	0.914359	0.0388831	4930588G17Rik	RIKEN cDNA 4930588G17 gene [Source:MGI Symbol;Acc:MGI:1923170]
ENSMUSG00000096280	5.27746	9.31498	0.808623	0.905527	0.0430985	Gm23287	predicted gene	23287 [Source:MGI Symbol;Acc:MGI:5453064]
ENSMUSG00000112474	10.6733	18.6738	0.808485	0.898153	0.0466498	Gm46209	predicted gene	46209 [Source:MGI Symbol;Acc:MGI:5825846]
ENSMUSG00000035273	228.606	399.591	0.807631	0.0090144	2.04506	Hpse	heparanase [Source:MGI Symbol;Acc:MGI:1343124]
ENSMUSG00000048458	8.75827	15.6549	0.807605	0.822632	0.0847944	Fam212b	family with sequence similarity 212	member B [Source:MGI Symbol;Acc:MGI:1923497]
ENSMUSG00000074867	24.047	42.1451	0.806782	0.748101	0.12604	Zfp808	zinc finger protein 808 [Source:MGI Symbol;Acc:MGI:3704127]
ENSMUSG00000104018	3.19367	5.77331	0.806294	0.921789	0.0353687	4833412K13Rik	RIKEN cDNA 4833412K13 gene [Source:MGI Symbol;Acc:MGI:1921857]
ENSMUSG00000028883	15.1678	26.9256	0.806253	0.752663	0.1234	Sema3a	sema domain	immunoglobulin domain (Ig)	short basic domain	secreted	(semaphorin) 3A [Source:MGI Symbol;Acc:MGI:107558]
ENSMUSG00000026355	271.337	474.172	0.8059	0.482509	0.316494	Mcm6	minichromosome maintenance complex component 6 [Source:MGI Symbol;Acc:MGI:1298227]
ENSMUSG00000039158	67.6356	118.22	0.805826	0.515035	0.288163	Akna	AT-hook transcription factor [Source:MGI Symbol;Acc:MGI:2140340]
ENSMUSG00000053175	164.15	287.096	0.805472	0.088963	1.05079	Bcl3	B cell leukemia/lymphoma 3 [Source:MGI Symbol;Acc:MGI:88140]
ENSMUSG00000018507	58.883	101.109	0.805287	0.398411	0.399669	Trpv2	transient receptor potential cation channel	subfamily V	member 2 [Source:MGI Symbol;Acc:MGI:1341836]
ENSMUSG00000036885	242.079	423.069	0.804794	0.158286	0.800556	Arhgef26	Rho guanine nucleotide exchange factor (GEF) 26 [Source:MGI Symbol;Acc:MGI:1918053]
ENSMUSG00000031207	815.819	1424.26	0.804633	0.0573274	1.24164	Msn	moesin [Source:MGI Symbol;Acc:MGI:97167]
ENSMUSG00000041515	226.61	395.481	0.804154	0.0512353	1.29043	Irf8	interferon regulatory factor 8 [Source:MGI Symbol;Acc:MGI:96395]
ENSMUSG00000025507	22.0349	37.8787	0.803695	0.644991	0.190446	Pidd1	p53 induced death domain protein 1 [Source:MGI Symbol;Acc:MGI:1889507]
ENSMUSG00000066682	35.0786	61.3803	0.80365	0.562225	0.25009	Pilrb2	paired immunoglobin-like type 2 receptor beta 2 [Source:MGI Symbol;Acc:MGI:2450535]
ENSMUSG00000022489	14.637	25.2559	0.802643	0.695856	0.15748	Pde1b	phosphodiesterase 1B	Ca2+-calmodulin dependent [Source:MGI Symbol;Acc:MGI:97523]
ENSMUSG00000022995	30.4513	55.4725	0.802285	0.752728	0.123362	Enah	ENAH actin regulator [Source:MGI Symbol;Acc:MGI:108360]
ENSMUSG00000073758	19.0327	33.9532	0.802085	0.694355	0.158419	Sh3d21	SH3 domain containing 21 [Source:MGI Symbol;Acc:MGI:1914188]
ENSMUSG00000070639	70.7643	122.94	0.801121	0.349461	0.456601	Lrrc8b	leucine rich repeat containing 8 family	member B [Source:MGI Symbol;Acc:MGI:2141353]
ENSMUSG00000043740	68.3657	119.061	0.800867	0.477527	0.321002	B430306N03Rik	RIKEN cDNA B430306N03 gene [Source:MGI Symbol;Acc:MGI:2443478]
ENSMUSG00000000942	3.97325	6.82421	0.799997	0.89608	0.0476533	Hoxa4	homeobox A4 [Source:MGI Symbol;Acc:MGI:96176]
ENSMUSG00000060093	108.536	188.384	0.799955	0.477527	0.321002	Hist1h4a	histone cluster 1	H4a [Source:MGI Symbol;Acc:MGI:2448419]
ENSMUSG00000030742	8.86743	15.3439	0.799234	0.853169	0.0689647	Lat	linker for activation of T cells [Source:MGI Symbol;Acc:MGI:1342293]
ENSMUSG00000005087	396.676	689.981	0.798834	0.288459	0.539916	Cd44	CD44 antigen [Source:MGI Symbol;Acc:MGI:88338]
ENSMUSG00000017861	5.75257	9.4338	0.798813	0.938322	0.0276481	Mybl2	myeloblastosis oncogene-like 2 [Source:MGI Symbol;Acc:MGI:101785]
ENSMUSG00000063875	3.52033	6.34266	0.797318	0.913739	0.0391778	RpS1-ps1	ribosomal protein S1	pseudogene 1 [Source:MGI Symbol;Acc:MGI:3809093]
ENSMUSG00000021453	113.643	197.276	0.797139	0.87082	0.0600718	Gadd45g	growth arrest and DNA-damage-inducible 45 gamma [Source:MGI Symbol;Acc:MGI:1346325]
ENSMUSG00000027333	64.9618	112.699	0.796842	0.268985	0.570273	Smox	spermine oxidase [Source:MGI Symbol;Acc:MGI:2445356]
ENSMUSG00000012126	19.9815	34.7565	0.796661	0.57227	0.242399	Ubxn11	UBX domain protein 11 [Source:MGI Symbol;Acc:MGI:1914836]
ENSMUSG00000107610	7.70425	13.5945	0.795811	0.806037	0.093645	D530018E20Rik	RIKEN cDNA D530018E20 gene [Source:MGI Symbol;Acc:MGI:1926117]
ENSMUSG00000019979	206.242	357.211	0.7954	0.0546917	1.26208	Apaf1	apoptotic peptidase activating factor 1 [Source:MGI Symbol;Acc:MGI:1306796]
ENSMUSG00000022360	233.466	405.011	0.795205	0.421536	0.375165	Atad2	ATPase family	AAA domain containing 2 [Source:MGI Symbol;Acc:MGI:1917722]
ENSMUSG00000082289	7.29118	12.7022	0.79431	0.858885	0.0660648	Gm15596	predicted gene 15596 [Source:MGI Symbol;Acc:MGI:3783043]
ENSMUSG00000078887	45.3594	76.8761	0.79388	0.697193	0.156647	Gm6710	predicted gene 6710 [Source:MGI Symbol;Acc:MGI:3779623]
ENSMUSG00000091462	13.5535	23.6659	0.793592	0.723614	0.140493	Gm17084	predicted gene 17084 [Source:MGI Symbol;Acc:MGI:4937911]
ENSMUSG00000093938	44.4212	77.4058	0.792743	0.44632	0.350353	Evi2b	ecotropic viral integration site 2b [Source:MGI Symbol;Acc:MGI:1890682]
ENSMUSG00000089635	118.091	204.055	0.792137	0.116486	0.933727	Gm16559	predicted gene 16559 [Source:MGI Symbol;Acc:MGI:4414979]
ENSMUSG00000078799	300.434	520.099	0.791886	0.973214	0.0117916	Sult2a5	sulfotransferase family 2A	dehydroepiandrosterone (DHEA)-preferring	member 5 [Source:MGI Symbol;Acc:MGI:3648378]
ENSMUSG00000097567	3.42686	6.01235	0.791759	0.868228	0.0613661	Gm26637	predicted gene	26637 [Source:MGI Symbol;Acc:MGI:5477131]
ENSMUSG00000027510	16.0947	27.4934	0.791254	0.588445	0.230294	Rbm38	RNA binding motif protein 38 [Source:MGI Symbol;Acc:MGI:1889294]
ENSMUSG00000031167	844.976	1461.38	0.79071	0.268084	0.57173	Rbm3	RNA binding motif (RNP1	RRM) protein 3 [Source:MGI Symbol;Acc:MGI:1099460]
ENSMUSG00000091968	1.91999	3.49701	0.790612	0.928331	0.0322972	Gm17115	predicted gene 17115 [Source:MGI Symbol;Acc:MGI:4937942]
ENSMUSG00000018008	221.683	381.979	0.79054	0.498952	0.301941	Cyth4	cytohesin 4 [Source:MGI Symbol;Acc:MGI:2441702]
ENSMUSG00000065738	2.84312	4.79577	0.790518	0.917519	0.037385	Gm24494	predicted gene	24494 [Source:MGI Symbol;Acc:MGI:5454271]
ENSMUSG00000060791	125.67	216.473	0.790184	0.0511551	1.29111	Gmfg	glia maturation factor	gamma [Source:MGI Symbol;Acc:MGI:1927135]
ENSMUSG00000095648	56.3905	97.7691	0.789949	0.738788	0.13148	Gm2004	predicted gene 2004 [Source:MGI Symbol;Acc:MGI:3780174]
ENSMUSG00000091623	7.2983	12.7024	0.7888	0.872497	0.0592362	Gm17092	predicted gene 17092 [Source:MGI Symbol;Acc:MGI:4937919]
ENSMUSG00000017723	55.6731	95.9093	0.787967	0.690195	0.161028	Wfdc2	WAP four-disulfide core domain 2 [Source:MGI Symbol;Acc:MGI:1914951]
ENSMUSG00000054342	14.7996	25.2317	0.787373	0.800698	0.0965311	Kcnn4	potassium intermediate/small conductance calcium-activated channel	subfamily N	member 4 [Source:MGI Symbol;Acc:MGI:1277957]
ENSMUSG00000075122	9.86869	16.9229	0.786631	0.847159	0.0720353	Cd80	CD80 antigen [Source:MGI Symbol;Acc:MGI:101775]
ENSMUSG00000106339	10.717	18.5024	0.786506	0.775553	0.110388	Gm43489	predicted gene 43489 [Source:MGI Symbol;Acc:MGI:5663626]
ENSMUSG00000105378	5.25996	9.05657	0.786044	0.918127	0.0370974	Gm42515	predicted gene 42515 [Source:MGI Symbol;Acc:MGI:5662652]
ENSMUSG00000054555	30.7074	52.4609	0.785669	0.833285	0.0792067	Adam12	a disintegrin and metallopeptidase domain 12 (meltrin alpha) [Source:MGI Symbol;Acc:MGI:105378]
ENSMUSG00000071419	8.41283	14.4932	0.785516	0.795215	0.0995152	Rps15-ps2	ribosomal protein S15	pseudogene 2 [Source:MGI Symbol;Acc:MGI:3647234]
ENSMUSG00000000782	65.5487	112.318	0.785251	0.554092	0.256418	Tcf7	transcription factor 7	T cell specific [Source:MGI Symbol;Acc:MGI:98507]
ENSMUSG00000022021	22.0864	37.5799	0.784875	0.860515	0.0652416	Diaph3	diaphanous related formin 3 [Source:MGI Symbol;Acc:MGI:1927222]
ENSMUSG00000096780	31.8971	54.6295	0.784094	0.674642	0.170927	Tmem181b-ps	transmembrane protein 181B	pseudogene [Source:MGI Symbol;Acc:MGI:3779544]
ENSMUSG00000020101	361.066	621.511	0.783709	0.069191	1.15995	Vsir	V-set immunoregulatory receptor [Source:MGI Symbol;Acc:MGI:1921298]
ENSMUSG00000083027	5.62118	9.36084	0.782676	0.917519	0.037385	Gm13140	predicted gene 13140 [Source:MGI Symbol;Acc:MGI:3649297]
ENSMUSG00000002033	21.9529	37.5151	0.781126	0.769424	0.113834	Cd3g	CD3 antigen	gamma polypeptide [Source:MGI Symbol;Acc:MGI:88333]
ENSMUSG00000090117	16.0411	28.0019	0.781028	0.641046	0.193111	Gm16541	predicted gene 16541 [Source:MGI Symbol;Acc:MGI:4414961]
ENSMUSG00000087516	34.3584	59.035	0.780656	0.44632	0.350353	Tbx3os1	T-box 3	opposite strand 1 [Source:MGI Symbol;Acc:MGI:3780472]
ENSMUSG00000031103	53.3252	91.3564	0.78013	0.676218	0.169913	Elf4	E74-like factor 4 (ets domain transcription factor) [Source:MGI Symbol;Acc:MGI:1928377]
ENSMUSG00000050957	8.38141	14.4175	0.779358	0.860923	0.0650358	Insl6	insulin-like 6 [Source:MGI Symbol;Acc:MGI:1351595]
ENSMUSG00000106568	3.42965	5.98099	0.778587	0.917519	0.037385	Gm42814	predicted gene 42814 [Source:MGI Symbol;Acc:MGI:5662951]
ENSMUSG00000045328	56.5465	96.37	0.778328	0.800644	0.0965606	Cenpe	centromere protein E [Source:MGI Symbol;Acc:MGI:1098230]
ENSMUSG00000095105	3.76467	6.34404	0.777914	0.946646	0.0238125	Edaradd	EDAR (ectodysplasin-A receptor)-associated death domain [Source:MGI Symbol;Acc:MGI:1931001]
ENSMUSG00000024053	103.268	176.747	0.7771	0.391482	0.407288	Emilin2	elastin microfibril interfacer 2 [Source:MGI Symbol;Acc:MGI:2389136]
ENSMUSG00000085628	11.6887	19.4748	0.775432	0.668934	0.174617	Appbp2os	amyloid beta precursor protein (cytoplasmic tail) binding protein 2	opposite strand [Source:MGI Symbol;Acc:MGI:3603817]
ENSMUSG00000108366	8.84653	14.9202	0.775325	0.928601	0.0321706	Gm5586	predicted gene 5586 [Source:MGI Symbol;Acc:MGI:3645853]
ENSMUSG00000070034	60.4917	103.862	0.774794	0.587592	0.230924	Sp110	Sp110 nuclear body protein [Source:MGI Symbol;Acc:MGI:1923364]
ENSMUSG00000099241	13.4678	23.0352	0.774652	0.97425	0.0113295	Gm18852	predicted gene	18852 [Source:MGI Symbol;Acc:MGI:5011037]
ENSMUSG00000082938	30.4395	52.455	0.774175	0.635119	0.197145	Gm2810	predicted pseudogene 2810 [Source:MGI Symbol;Acc:MGI:3780980]
ENSMUSG00000069272	33.5342	57.1435	0.77406	0.653804	0.184553	Hist1h2ae	histone cluster 1	H2ae [Source:MGI Symbol;Acc:MGI:2448290]
ENSMUSG00000039208	80.3551	136.652	0.77241	0.339781	0.4688	Metrnl	meteorin	glial cell differentiation regulator-like [Source:MGI Symbol;Acc:MGI:2384806]
ENSMUSG00000034156	3.54548	5.90481	0.771745	0.924191	0.0342381	Tspoap1	TSPO associated protein 1 [Source:MGI Symbol;Acc:MGI:2450877]
ENSMUSG00000020681	27.8021	47.7727	0.771718	0.72099	0.142071	Ace	angiotensin I converting enzyme (peptidyl-dipeptidase A) 1 [Source:MGI Symbol;Acc:MGI:87874]
ENSMUSG00000074377	122.098	208.4	0.77159	0.976093	0.0105087	Sult2a4	sulfotransferase family 2A	dehydroepiandrosterone (DHEA)-preferring	member 4 [Source:MGI Symbol;Acc:MGI:3645854]
ENSMUSG00000028214	101.757	172.988	0.771473	0.158286	0.800556	Gem	GTP binding protein (gene overexpressed in skeletal muscle) [Source:MGI Symbol;Acc:MGI:99844]
ENSMUSG00000028970	29.4487	50.8269	0.771138	0.748101	0.12604	Abcb1b	ATP-binding cassette	sub-family B (MDR/TAP)	member 1B [Source:MGI Symbol;Acc:MGI:97568]
ENSMUSG00000085939	3.2845	5.63919	0.769544	0.951393	0.0216403	Cd63-ps	CD63 antigen	pseudogene [Source:MGI Symbol;Acc:MGI:105972]
ENSMUSG00000087528	28.2763	48.5602	0.769525	0.645166	0.190328	9830144P21Rik	RIKEN cDNA 9830144P21 gene [Source:MGI Symbol;Acc:MGI:3041171]
ENSMUSG00000049866	127.699	216.807	0.769135	0.121816	0.914295	Arl4c	ADP-ribosylation factor-like 4C [Source:MGI Symbol;Acc:MGI:2445172]
ENSMUSG00000052821	50.0399	83.6342	0.768909	0.603865	0.21906	Cysltr1	cysteinyl leukotriene receptor 1 [Source:MGI Symbol;Acc:MGI:1926218]
ENSMUSG00000002799	3.13135	5.11679	0.768819	0.959583	0.0179176	Jag2	jagged 2 [Source:MGI Symbol;Acc:MGI:1098270]
ENSMUSG00000015533	22.8959	39.1097	0.768815	0.738385	0.131717	Itga2	integrin alpha 2 [Source:MGI Symbol;Acc:MGI:96600]
ENSMUSG00000022180	117.557	200.572	0.768701	0.543198	0.265042	Slc7a8	solute carrier family 7 (cationic amino acid transporter	y+ system)	member 8 [Source:MGI Symbol;Acc:MGI:1355323]
ENSMUSG00000059994	17.2203	29.2033	0.768604	0.700417	0.154643	Fcrl1	Fc receptor-like 1 [Source:MGI Symbol;Acc:MGI:2442862]
ENSMUSG00000097222	23.102	39.3081	0.768313	0.789129	0.102852	1010001N08Rik	RIKEN cDNA 1010001N08 gene [Source:MGI Symbol;Acc:MGI:1915684]
ENSMUSG00000027635	23.5265	39.8717	0.767953	0.629101	0.20128	Dsn1	DSN1 homolog	MIS12 kinetochore complex component [Source:MGI Symbol;Acc:MGI:1914184]
ENSMUSG00000020684	2.51593	4.13695	0.765925	0.943163	0.0254134	Rasl10b	RAS-like	family 10	member B [Source:MGI Symbol;Acc:MGI:2685575]
ENSMUSG00000031093	119.788	203.502	0.764965	0.302136	0.519798	Dock11	dedicator of cytokinesis 11 [Source:MGI Symbol;Acc:MGI:1923224]
ENSMUSG00000049539	107.09	181.942	0.764561	0.641046	0.193111	Hist1h1a	histone cluster 1	H1a [Source:MGI Symbol;Acc:MGI:1931523]
ENSMUSG00000097534	15.069	25.6322	0.763614	0.768297	0.114471	Gm16675	predicted gene	16675 [Source:MGI Symbol;Acc:MGI:4439599]
ENSMUSG00000108657	4.52572	7.44934	0.763515	0.91418	0.0389684	Gm35611	predicted gene	35611 [Source:MGI Symbol;Acc:MGI:5594770]
ENSMUSG00000051498	39.9685	66.7957	0.763514	0.582264	0.23488	Tlr6	toll-like receptor 6 [Source:MGI Symbol;Acc:MGI:1341296]
ENSMUSG00000000409	20.987	35.7119	0.762715	0.690027	0.161134	Lck	lymphocyte protein tyrosine kinase [Source:MGI Symbol;Acc:MGI:96756]
ENSMUSG00000048450	3.5248	5.95816	0.761601	0.944923	0.0246036	Msx1	msh homeobox 1 [Source:MGI Symbol;Acc:MGI:97168]
ENSMUSG00000078768	12.316	20.785	0.76153	0.822632	0.0847944	Zfp566	zinc finger protein 566 [Source:MGI Symbol;Acc:MGI:1919806]
ENSMUSG00000044201	5.36579	9.01232	0.761452	0.932603	0.0303032	Cdc25c	cell division cycle 25C [Source:MGI Symbol;Acc:MGI:88350]
ENSMUSG00000076498	27.2837	46.1788	0.761221	0.947542	0.0234015	Trbc2	T cell receptor beta	constant 2 [Source:MGI Symbol;Acc:MGI:4835227]
ENSMUSG00000023868	26.472	46.1254	0.761124	0.535158	0.271518	Pde10a	phosphodiesterase 10A [Source:MGI Symbol;Acc:MGI:1345143]
ENSMUSG00000028789	18.9645	32.1087	0.760951	0.664102	0.177765	Azin2	antizyme inhibitor 2 [Source:MGI Symbol;Acc:MGI:2442093]
ENSMUSG00000082474	1.28876	2.28771	0.759915	0.944923	0.0246036	Gm8213	predicted pseudogene 8213 [Source:MGI Symbol;Acc:MGI:3643597]
ENSMUSG00000023915	257.725	435.009	0.759813	0.0608973	1.2154	Tnfrsf21	tumor necrosis factor receptor superfamily	member 21 [Source:MGI Symbol;Acc:MGI:2151075]
ENSMUSG00000052188	3.00983	4.91358	0.759617	0.932244	0.0304705	Gm14964	predicted gene 14964 [Source:MGI Symbol;Acc:MGI:3641621]
ENSMUSG00000029674	58.2774	99.7021	0.759538	0.261679	0.582232	Limk1	LIM-domain containing	protein kinase [Source:MGI Symbol;Acc:MGI:104572]
ENSMUSG00000115503	3.22511	5.48286	0.759017	0.932244	0.0304705	Gm6392	predicted gene 6392 [Source:MGI Symbol;Acc:MGI:3644256]
ENSMUSG00000087658	3.98481	6.72457	0.758177	0.924209	0.0342298	Hotairm1	Hoxa transcript antisense RNA	myeloid-specific 1 [Source:MGI Symbol;Acc:MGI:3705155]
ENSMUSG00000031370	136.129	229.978	0.758021	0.264998	0.576757	Zrsr2	zinc finger (CCCH type)	RNA binding motif and serine/arginine rich 2 [Source:MGI Symbol;Acc:MGI:103287]
ENSMUSG00000028655	668.543	1129.98	0.757618	0.874909	0.0580373	Mfsd2a	major facilitator superfamily domain containing 2A [Source:MGI Symbol;Acc:MGI:1923824]
ENSMUSG00000081382	2.58882	4.26779	0.75708	0.928601	0.0321706	Rpl18-ps1	ribosomal protein L18	pseudogene 1 [Source:MGI Symbol;Acc:MGI:98018]
ENSMUSG00000036526	12.4686	20.5324	0.756318	0.883003	0.0540376	Card11	caspase recruitment domain family	member 11 [Source:MGI Symbol;Acc:MGI:1916978]
ENSMUSG00000060131	74.6621	126.479	0.756297	0.763978	0.116919	Atp8b4	ATPase	class I	type 8B	member 4 [Source:MGI Symbol;Acc:MGI:1859664]
ENSMUSG00000081058	62.3536	105.055	0.755119	0.551129	0.258746	Hist2h3c2	histone cluster 2	H3c2 [Source:MGI Symbol;Acc:MGI:2448357]
ENSMUSG00000038370	346.648	584.545	0.754563	0.835069	0.0782774	Pcp4l1	Purkinje cell protein 4-like 1 [Source:MGI Symbol;Acc:MGI:1913675]
ENSMUSG00000114635	5.75427	9.86562	0.752835	0.941151	0.0263408	Gm49392	predicted gene	49392 [Source:MGI Symbol;Acc:MGI:6121621]
ENSMUSG00000087362	4.26494	7.26323	0.752577	0.932389	0.030403	Gm13710	predicted gene 13710 [Source:MGI Symbol;Acc:MGI:3650894]
ENSMUSG00000051735	51.9706	87.491	0.752425	0.401583	0.396225	Rinl	Ras and Rab interactor-like [Source:MGI Symbol;Acc:MGI:2444024]
ENSMUSG00000112297	4.09162	6.70896	0.752099	0.91418	0.0389684	Gm17816	predicted gene	17816 [Source:MGI Symbol;Acc:MGI:5010001]
ENSMUSG00000015312	60.1433	100.665	0.751683	0.78795	0.103501	Gadd45b	growth arrest and DNA-damage-inducible 45 beta [Source:MGI Symbol;Acc:MGI:107776]
ENSMUSG00000098557	185.996	312.057	0.751493	0.676256	0.169889	Kctd12	potassium channel tetramerisation domain containing 12 [Source:MGI Symbol;Acc:MGI:2145823]
ENSMUSG00000041773	179.236	300.837	0.751079	0.287148	0.541895	Enc1	ectodermal-neural cortex 1 [Source:MGI Symbol;Acc:MGI:109610]
ENSMUSG00000028439	66.5739	112.884	0.750849	0.275135	0.560454	Fam219a	family with sequence similarity 219	member A [Source:MGI Symbol;Acc:MGI:1919151]
ENSMUSG00000021822	66.3835	111.532	0.750594	0.478027	0.320548	Plau	plasminogen activator	urokinase [Source:MGI Symbol;Acc:MGI:97611]
ENSMUSG00000110355	7.1822	12.2215	0.749973	0.866683	0.0621398	Gm7514	predicted gene 7514 [Source:MGI Symbol;Acc:MGI:3643009]
ENSMUSG00000112873	1.40145	2.39901	0.74997	0.949673	0.0224259	Gm48877	predicted gene	48877 [Source:MGI Symbol;Acc:MGI:6098628]
ENSMUSG00000050550	23.5812	39.8359	0.749795	0.644327	0.190893	Gm11868	predicted gene 11868 [Source:MGI Symbol;Acc:MGI:3650507]
ENSMUSG00000032577	116.127	195.08	0.749271	0.24673	0.607779	Mapkapk3	mitogen-activated protein kinase-activated protein kinase 3 [Source:MGI Symbol;Acc:MGI:2143163]
ENSMUSG00000107362	5.45982	9.33517	0.748917	0.90363	0.0440092	Gm40309	predicted gene	40309 [Source:MGI Symbol;Acc:MGI:5623194]
ENSMUSG00000029530	20.1782	33.7702	0.748773	0.735689	0.133305	Ccr9	chemokine (C-C motif) receptor 9 [Source:MGI Symbol;Acc:MGI:1341902]
ENSMUSG00000028712	79.6135	132.41	0.748022	0.5832	0.234182	Cyp4a31	cytochrome P450	family 4	subfamily a	polypeptide 31 [Source:MGI Symbol;Acc:MGI:3028580]
ENSMUSG00000053862	24.7812	41.3056	0.747569	0.787761	0.103605	Slc51b	solute carrier family 51	beta subunit [Source:MGI Symbol;Acc:MGI:3582052]
ENSMUSG00000033342	8.11094	13.5692	0.747392	0.84711	0.07206	Plppr5	phospholipid phosphatase related 5 [Source:MGI Symbol;Acc:MGI:1923019]
ENSMUSG00000082334	25.4434	42.5802	0.747344	0.759652	0.119385	Gm13244	predicted gene 13244 [Source:MGI Symbol;Acc:MGI:3650036]
ENSMUSG00000037725	28.5125	47.6123	0.746282	0.930841	0.0311245	Ckap2	cytoskeleton associated protein 2 [Source:MGI Symbol;Acc:MGI:1931797]
ENSMUSG00000019853	10.617	17.5733	0.745992	0.874365	0.058307	Hebp2	heme binding protein 2 [Source:MGI Symbol;Acc:MGI:1860084]
ENSMUSG00000112532	5.36864	8.85561	0.745246	0.899376	0.0460585	Gm36283	predicted gene	36283 [Source:MGI Symbol;Acc:MGI:5595442]
ENSMUSG00000114255	55.7251	93.6151	0.745166	0.306816	0.513122	Gm10734	predicted gene 10734 [Source:MGI Symbol;Acc:MGI:3642559]
ENSMUSG00000010307	159.581	266.696	0.74433	0.0252946	1.59697	Tmem86a	transmembrane protein 86A [Source:MGI Symbol;Acc:MGI:1915143]
ENSMUSG00000024044	116.681	193.907	0.744216	0.261385	0.582719	Epb41l3	erythrocyte membrane protein band 4.1 like 3 [Source:MGI Symbol;Acc:MGI:103008]
ENSMUSG00000082676	9.61143	15.9799	0.744194	0.844656	0.0733202	Gm11843	predicted gene 11843 [Source:MGI Symbol;Acc:MGI:3651166]
ENSMUSG00000024924	232.799	389.781	0.74403	0.917519	0.037385	Vldlr	very low density lipoprotein receptor [Source:MGI Symbol;Acc:MGI:98935]
ENSMUSG00000085761	4.30397	7.22273	0.743783	0.912192	0.0399137	4930455G09Rik	RIKEN cDNA 4930455G09 gene [Source:MGI Symbol;Acc:MGI:1926167]
ENSMUSG00000023015	44.0197	73.2888	0.743717	0.777761	0.109154	Racgap1	Rac GTPase-activating protein 1 [Source:MGI Symbol;Acc:MGI:1349423]
ENSMUSG00000022378	323.734	541.213	0.743563	0.0969265	1.01356	Fam49b	family with sequence similarity 49	member B [Source:MGI Symbol;Acc:MGI:1923520]
ENSMUSG00000059406	1.27916	2.18946	0.742884	0.96608	0.0149868	Tmprss9	transmembrane protease	serine 9 [Source:MGI Symbol;Acc:MGI:3612246]
ENSMUSG00000030924	44.2122	74.3262	0.742737	0.566105	0.247103	Rexo5	RNA exonuclease 5 [Source:MGI Symbol;Acc:MGI:1919402]
ENSMUSG00000035711	20.9992	34.8871	0.742542	0.611298	0.213747	Dok3	docking protein 3 [Source:MGI Symbol;Acc:MGI:1351490]
ENSMUSG00000038843	36.4431	60.9587	0.742399	0.744128	0.128352	Gcnt1	glucosaminyl (N-acetyl) transferase 1	core 2 [Source:MGI Symbol;Acc:MGI:95676]
ENSMUSG00000042349	637.585	1065.6	0.741768	0.130184	0.885441	Ikbke	inhibitor of kappaB kinase epsilon [Source:MGI Symbol;Acc:MGI:1929612]
ENSMUSG00000107165	4.93052	8.20279	0.740835	0.89325	0.0490269	Gm43747	predicted gene 43747 [Source:MGI Symbol;Acc:MGI:5663884]
ENSMUSG00000002111	143.858	239.455	0.739608	0.153991	0.812505	Spi1	spleen focus forming virus (SFFV) proviral integration oncogene [Source:MGI Symbol;Acc:MGI:98282]
ENSMUSG00000039193	27.0875	45.2385	0.739578	0.79496	0.0996546	Nlrc4	NLR family	CARD domain containing 4 [Source:MGI Symbol;Acc:MGI:3036243]
ENSMUSG00000050953	216.972	361.651	0.739477	0.200011	0.698945	Gja1	gap junction protein	alpha 1 [Source:MGI Symbol;Acc:MGI:95713]
ENSMUSG00000029359	4.82253	8.08861	0.739288	0.932603	0.0303032	Tesc	tescalcin [Source:MGI Symbol;Acc:MGI:1930803]
ENSMUSG00000052160	229.863	383.36	0.737883	0.0206887	1.68427	Pld4	phospholipase D family	member 4 [Source:MGI Symbol;Acc:MGI:2144765]
ENSMUSG00000034041	13.3062	22.1276	0.737111	0.84786	0.0716757	Lyl1	lymphoblastomic leukemia 1 [Source:MGI Symbol;Acc:MGI:96891]
ENSMUSG00000048677	50.1691	83.152	0.73702	0.450587	0.346221	Tpcn2	two pore segment channel 2 [Source:MGI Symbol;Acc:MGI:2385297]
ENSMUSG00000029553	99.7053	166.687	0.736637	0.0340514	1.46786	Tfec	transcription factor EC [Source:MGI Symbol;Acc:MGI:1333760]
ENSMUSG00000080968	4.62528	7.65337	0.735565	0.919062	0.0366552	Atf1-ps	activating transcription factor 1	pseudogene [Source:MGI Symbol;Acc:MGI:3037720]
ENSMUSG00000086929	25.0026	42.2124	0.735468	0.636318	0.196326	Gm11788	predicted gene 11788 [Source:MGI Symbol;Acc:MGI:3649943]
ENSMUSG00000021775	1999.47	3328.95	0.735236	0.673013	0.171977	Nr1d2	nuclear receptor subfamily 1	group D	member 2 [Source:MGI Symbol;Acc:MGI:2449205]
ENSMUSG00000022952	27.2959	45.3592	0.735229	0.784859	0.105208	Runx1	runt related transcription factor 1 [Source:MGI Symbol;Acc:MGI:99852]
ENSMUSG00000047878	21.5315	35.2591	0.735061	0.854659	0.0682072	A4galt	alpha 1	4-galactosyltransferase [Source:MGI Symbol;Acc:MGI:3512453]
ENSMUSG00000079491	55.8921	93.3514	0.734041	0.263303	0.579544	H2-T10	histocompatibility 2	T region locus 10 [Source:MGI Symbol;Acc:MGI:95942]
ENSMUSG00000024696	55.7314	92.0917	0.73391	0.428021	0.368535	Lpxn	leupaxin [Source:MGI Symbol;Acc:MGI:2147677]
ENSMUSG00000021125	8.10553	13.7311	0.73272	0.88011	0.0554631	Arg2	arginase type II [Source:MGI Symbol;Acc:MGI:1330806]
ENSMUSG00000099032	200.009	332.025	0.731581	0.941285	0.0262789	Tcf24	transcription factor 24 [Source:MGI Symbol;Acc:MGI:3780500]
ENSMUSG00000042190	125.975	209.278	0.731262	0.193147	0.714113	Cmklr1	chemokine-like receptor 1 [Source:MGI Symbol;Acc:MGI:109603]
ENSMUSG00000022346	36.1343	59.8692	0.730749	0.913605	0.0392417	Myc	myelocytomatosis oncogene [Source:MGI Symbol;Acc:MGI:97250]
ENSMUSG00000047030	163.712	271.978	0.730667	0.337948	0.47115	Spata2	spermatogenesis associated 2 [Source:MGI Symbol;Acc:MGI:2146885]
ENSMUSG00000090516	4.00894	6.33571	0.729022	0.931427	0.0308513	Rps11-ps1	ribosomal protein S11	pseudogene 1 [Source:MGI Symbol;Acc:MGI:3644744]
ENSMUSG00000037946	37.3555	61.9273	0.728978	0.555106	0.255624	Fgd3	FYVE	RhoGEF and PH domain containing 3 [Source:MGI Symbol;Acc:MGI:1353657]
ENSMUSG00000043773	18.4641	30.8964	0.728295	0.879599	0.0557154	1700048O20Rik	RIKEN cDNA 1700048O20 gene [Source:MGI Symbol;Acc:MGI:1920637]
ENSMUSG00000031557	176.956	292.688	0.727652	0.331376	0.479679	Plekha2	pleckstrin homology domain-containing	family A (phosphoinositide binding specific) member 2 [Source:MGI Symbol;Acc:MGI:1928144]
ENSMUSG00000068335	63.2614	103.294	0.727632	0.624179	0.204691	Dok1	docking protein 1 [Source:MGI Symbol;Acc:MGI:893587]
ENSMUSG00000031750	40.0168	66.286	0.727531	0.508859	0.293403	Il34	interleukin 34 [Source:MGI Symbol;Acc:MGI:1923777]
ENSMUSG00000100865	5.38519	8.7943	0.725726	0.919062	0.0366552	Gm9320	predicted gene 9320 [Source:MGI Symbol;Acc:MGI:3645000]
ENSMUSG00000087381	2.48035	4.19273	0.724878	0.944923	0.0246036	Gm16008	predicted gene 16008 [Source:MGI Symbol;Acc:MGI:3802048]
ENSMUSG00000051439	88.9859	146.608	0.724522	0.388906	0.410155	Cd14	CD14 antigen [Source:MGI Symbol;Acc:MGI:88318]
ENSMUSG00000111877	6.97616	11.5701	0.724207	0.868939	0.0610106	Gm6477	predicted gene 6477 [Source:MGI Symbol;Acc:MGI:3647945]
ENSMUSG00000082769	5.92153	9.82573	0.723525	0.882844	0.0541159	Gm15793	predicted gene 15793 [Source:MGI Symbol;Acc:MGI:3783235]
ENSMUSG00000027938	4.31298	7.30981	0.723371	0.932603	0.0303032	Creb3l4	cAMP responsive element binding protein 3-like 4 [Source:MGI Symbol;Acc:MGI:1916603]
ENSMUSG00000087739	2.6099	4.20891	0.723275	0.932389	0.030403	Gm24644	predicted gene	24644 [Source:MGI Symbol;Acc:MGI:5454421]
ENSMUSG00000020077	228.388	376.587	0.723194	0.118522	0.926203	Srgn	serglycin [Source:MGI Symbol;Acc:MGI:97756]
ENSMUSG00000005672	194.165	320.113	0.723118	0.267962	0.571926	Kit	KIT proto-oncogene receptor tyrosine kinase [Source:MGI Symbol;Acc:MGI:96677]
ENSMUSG00000054855	672.018	1108.6	0.723049	0.37085	0.430802	Rnd1	Rho family GTPase 1 [Source:MGI Symbol;Acc:MGI:2444878]
ENSMUSG00000108238	4.82144	8.02344	0.723042	0.890863	0.0501892	Gm43984	predicted gene	43984 [Source:MGI Symbol;Acc:MGI:5690376]
ENSMUSG00000071203	65.9399	109.158	0.722985	0.455461	0.341549	Naip5	NLR family	apoptosis inhibitory protein 5 [Source:MGI Symbol;Acc:MGI:1298220]
ENSMUSG00000073902	234.175	386.115	0.722935	0.288723	0.539519	Gm1966	predicted gene 1966 [Source:MGI Symbol;Acc:MGI:3584360]
ENSMUSG00000050232	14.3476	23.8328	0.722604	0.836199	0.0776904	Cxcr3	chemokine (C-X-C motif) receptor 3 [Source:MGI Symbol;Acc:MGI:1277207]
ENSMUSG00000103693	3.51367	6.01895	0.722358	0.917519	0.037385	Gm37529	predicted gene	37529 [Source:MGI Symbol;Acc:MGI:5610757]
ENSMUSG00000027796	190.451	313.621	0.72155	0.434617	0.361893	Smad9	SMAD family member 9 [Source:MGI Symbol;Acc:MGI:1859993]
ENSMUSG00000100210	161.551	266.026	0.720241	0.178792	0.747652	Hist1h3f	histone cluster 1	H3f [Source:MGI Symbol;Acc:MGI:2448329]
ENSMUSG00000057191	105.356	172.597	0.719878	0.298774	0.524657	AB124611	cDNA sequence AB124611 [Source:MGI Symbol;Acc:MGI:3043001]
ENSMUSG00000073489	229.188	376.561	0.719065	0.536207	0.270667	Ifi204	interferon activated gene 204 [Source:MGI Symbol;Acc:MGI:96429]
ENSMUSG00000067656	963.097	1584.11	0.717945	0.969922	0.0132632	Slc22a27	solute carrier family 22	member 27 [Source:MGI Symbol;Acc:MGI:3042283]
ENSMUSG00000011008	11.5451	18.711	0.717812	0.824549	0.0837838	Mcoln2	mucolipin 2 [Source:MGI Symbol;Acc:MGI:1915529]
ENSMUSG00000020635	3.99498	6.67948	0.717787	0.935045	0.0291676	Fkbp1b	FK506 binding protein 1b [Source:MGI Symbol;Acc:MGI:1336205]
ENSMUSG00000026547	316.282	519.023	0.717139	0.180153	0.744358	Tagln2	transgelin 2 [Source:MGI Symbol;Acc:MGI:1312985]
ENSMUSG00000062373	305.856	501.419	0.716501	0.185324	0.732067	Tmem65	transmembrane protein 65 [Source:MGI Symbol;Acc:MGI:1922118]
ENSMUSG00000061292	1318.87	2166.44	0.716195	0.833285	0.0792067	Cyp3a59	cytochrome P450	family 3	subfamily a	polypeptide 59 [Source:MGI Symbol;Acc:MGI:3769707]
ENSMUSG00000024986	615.47	1011.22	0.715633	0.822609	0.0848064	Hhex	hematopoietically expressed homeobox [Source:MGI Symbol;Acc:MGI:96086]
ENSMUSG00000034640	378.397	620.976	0.715501	0.347006	0.459663	Tiparp	TCDD-inducible poly(ADP-ribose) polymerase [Source:MGI Symbol;Acc:MGI:2159210]
ENSMUSG00000048647	49.5362	81.9283	0.715385	0.641046	0.193111	Exd1	exonuclease 3'-5' domain containing 1 [Source:MGI Symbol;Acc:MGI:3045306]
ENSMUSG00000038679	107.998	177.592	0.715283	0.6825	0.165897	Trps1	transcriptional repressor GATA binding 1 [Source:MGI Symbol;Acc:MGI:1927616]
ENSMUSG00000055782	2920.53	4794.02	0.715027	0.921637	0.0354399	Abcd2	ATP-binding cassette	sub-family D (ALD)	member 2 [Source:MGI Symbol;Acc:MGI:1349467]
ENSMUSG00000023272	979.322	1607.13	0.714961	0.819483	0.0864602	Creld2	cysteine-rich with EGF-like domains 2 [Source:MGI Symbol;Acc:MGI:1923987]
ENSMUSG00000084839	36.8628	61.0121	0.714795	0.713877	0.146377	Gm14097	predicted gene 14097 [Source:MGI Symbol;Acc:MGI:3651729]
ENSMUSG00000092474	4.18857	6.88862	0.714521	0.912312	0.0398564	Gm20478	predicted gene 20478 [Source:MGI Symbol;Acc:MGI:5141943]
ENSMUSG00000067916	88.5613	144.99	0.714314	0.452983	0.343918	Zfp991	zinc finger protein 991 [Source:MGI Symbol;Acc:MGI:3701604]
ENSMUSG00000048905	3.66681	5.90195	0.71426	0.916053	0.0380793	4930539E08Rik	RIKEN cDNA 4930539E08 gene [Source:MGI Symbol;Acc:MGI:1925441]
ENSMUSG00000025981	627.089	1028.28	0.714163	0.55676	0.254332	Coq10b	coenzyme Q10B [Source:MGI Symbol;Acc:MGI:1915126]
ENSMUSG00000030413	4.94349	7.86655	0.713871	0.915959	0.0381241	Pglyrp1	peptidoglycan recognition protein 1 [Source:MGI Symbol;Acc:MGI:1345092]
ENSMUSG00000042106	19.5422	32.2112	0.713313	0.718518	0.143562	Fam212a	family with sequence similarity 212	member A [Source:MGI Symbol;Acc:MGI:1915426]
ENSMUSG00000069270	76.6666	125.867	0.712781	0.37085	0.430802	Hist1h2ac	histone cluster 1	H2ac [Source:MGI Symbol;Acc:MGI:2448287]
ENSMUSG00000081254	18.9705	31.3417	0.712347	0.678533	0.168429	Gm12112	predicted gene 12112 [Source:MGI Symbol;Acc:MGI:3650115]
ENSMUSG00000078349	44.8101	72.7502	0.71209	0.57424	0.240906	AW011738	expressed sequence AW011738 [Source:MGI Symbol;Acc:MGI:2140540]
ENSMUSG00000049690	32.788	53.8972	0.71171	0.694355	0.158419	Nckap5	NCK-associated protein 5 [Source:MGI Symbol;Acc:MGI:2686394]
ENSMUSG00000021226	192.522	315.105	0.711618	0.707245	0.15043	Acot2	acyl-CoA thioesterase 2 [Source:MGI Symbol;Acc:MGI:2159605]
ENSMUSG00000000884	46.1939	75.3442	0.710734	0.317682	0.498007	Gnb1l	guanine nucleotide binding protein (G protein)	beta polypeptide 1-like [Source:MGI Symbol;Acc:MGI:1338057]
ENSMUSG00000096981	6.63007	10.8147	0.710667	0.835561	0.078022	Gm16845	predicted gene	16845 [Source:MGI Symbol;Acc:MGI:4439769]
ENSMUSG00000097128	6.11937	9.9626	0.710588	0.884899	0.0531065	Gm26884	predicted gene	26884 [Source:MGI Symbol;Acc:MGI:5477378]
ENSMUSG00000051506	205.592	336.55	0.710461	0.455553	0.341461	Wdfy4	WD repeat and FYVE domain containing 4 [Source:MGI Symbol;Acc:MGI:3584510]
ENSMUSG00000033538	40.0233	65.1101	0.709736	0.553781	0.256662	Casp4	caspase 4	apoptosis-related cysteine peptidase [Source:MGI Symbol;Acc:MGI:107700]
ENSMUSG00000026207	10.4219	16.0806	0.709256	0.796224	0.0989649	Speg	SPEG complex locus [Source:MGI Symbol;Acc:MGI:109282]
ENSMUSG00000062588	5.79413	9.59736	0.70883	0.898203	0.0466256	Gm6104	predicted gene 6104 [Source:MGI Symbol;Acc:MGI:3648587]
ENSMUSG00000043439	21.5695	34.8898	0.708635	0.669605	0.174181	Epop	elongin BC and polycomb repressive complex 2 associated protein [Source:MGI Symbol;Acc:MGI:2143991]
ENSMUSG00000030759	225.463	366.598	0.707489	0.471256	0.326743	Far1	fatty acyl CoA reductase 1 [Source:MGI Symbol;Acc:MGI:1914670]
ENSMUSG00000015854	3014.37	4921.72	0.707483	0.0463692	1.33377	Cd5l	CD5 antigen-like [Source:MGI Symbol;Acc:MGI:1334419]
ENSMUSG00000056708	223.736	365.666	0.7074	0.333541	0.47685	Ier5	immediate early response 5 [Source:MGI Symbol;Acc:MGI:1337072]
ENSMUSG00000031016	102.544	167.413	0.707002	0.872497	0.0592362	Wee1	WEE 1 homolog 1 (S. pombe) [Source:MGI Symbol;Acc:MGI:103075]
ENSMUSG00000097889	130.53	213.016	0.705884	0.300909	0.521565	Gm26541	predicted gene	26541 [Source:MGI Symbol;Acc:MGI:5477035]
ENSMUSG00000027797	14.3835	23.4509	0.705465	0.949673	0.0224259	Dclk1	doublecortin-like kinase 1 [Source:MGI Symbol;Acc:MGI:1330861]
ENSMUSG00000033361	36.9839	63.1729	0.705291	0.747145	0.126595	Prrg3	proline rich Gla (G-carboxyglutamic acid) 3 (transmembrane) [Source:MGI Symbol;Acc:MGI:2685214]
ENSMUSG00000059060	72.6801	118.284	0.705108	0.926949	0.032944	Rad51b	RAD51 paralog B [Source:MGI Symbol;Acc:MGI:1099436]
ENSMUSG00000006720	6.52629	11.5479	0.70492	0.87066	0.0601514	Zfp184	zinc finger protein 184 (Kruppel-like) [Source:MGI Symbol;Acc:MGI:1922244]
ENSMUSG00000101674	5.26112	8.57017	0.704549	0.937896	0.0278453	4930444A19Rik	RIKEN cDNA 4930444A19 gene [Source:MGI Symbol;Acc:MGI:1921230]
ENSMUSG00000030966	373.343	608.84	0.704092	0.0869777	1.06059	Trim21	tripartite motif-containing 21 [Source:MGI Symbol;Acc:MGI:106657]
ENSMUSG00000022385	11.3303	18.0159	0.703357	0.872497	0.0592362	Gtse1	G two S phase expressed protein 1 [Source:MGI Symbol;Acc:MGI:1352755]
ENSMUSG00000096544	71.4891	116.35	0.702766	0.274703	0.561136	Gm4617	predicted pseudogene 4617 [Source:MGI Symbol;Acc:MGI:3704225]
ENSMUSG00000046879	1689.33	2747.64	0.70159	0.0173147	1.76159	Irgm1	immunity-related GTPase family M member 1 [Source:MGI Symbol;Acc:MGI:107567]
ENSMUSG00000008307	4.56174	7.47681	0.70157	0.90218	0.0447067	1700109H08Rik	RIKEN cDNA 1700109H08 gene [Source:MGI Symbol;Acc:MGI:1924286]
ENSMUSG00000042564	6.98382	11.5921	0.701164	0.913755	0.0391702	Fam227a	family with sequence similarity 227	member A [Source:MGI Symbol;Acc:MGI:1922979]
ENSMUSG00000027654	12.1364	19.8771	0.70064	0.91367	0.0392104	Fam83d	family with sequence similarity 83	member D [Source:MGI Symbol;Acc:MGI:1919128]
ENSMUSG00000064337	114391	185862	0.700271	0.218129	0.661287	mt-Rnr1	mitochondrially encoded 12S rRNA [Source:MGI Symbol;Acc:MGI:102493]
ENSMUSG00000029923	9.10127	14.9214	0.700239	0.876092	0.0574503	Rab19	RAB19	member RAS oncogene family [Source:MGI Symbol;Acc:MGI:103292]
ENSMUSG00000045868	509.233	827.818	0.700224	0.336845	0.47257	Gvin1	GTPase	very large interferon inducible 1 [Source:MGI Symbol;Acc:MGI:1921808]
ENSMUSG00000026104	1474.67	2394.38	0.699488	0.0521652	1.28262	Stat1	signal transducer and activator of transcription 1 [Source:MGI Symbol;Acc:MGI:103063]
ENSMUSG00000042622	73.2788	118.767	0.699363	0.844076	0.0736186	Maff	v-maf musculoaponeurotic fibrosarcoma oncogene family	protein F (avian) [Source:MGI Symbol;Acc:MGI:96910]
ENSMUSG00000032118	2.63125	4.5102	0.699166	0.960046	0.017708	Fez1	fasciculation and elongation protein zeta 1 (zygin I) [Source:MGI Symbol;Acc:MGI:2670976]
ENSMUSG00000038534	20.8254	33.2556	0.698827	0.810361	0.0913212	Osbpl7	oxysterol binding protein-like 7 [Source:MGI Symbol;Acc:MGI:1918490]
ENSMUSG00000072945	14.2801	23.2167	0.698816	0.852247	0.0694344	Ripply1	ripply transcriptional repressor 1 [Source:MGI Symbol;Acc:MGI:3614797]
ENSMUSG00000096953	12.678	21.1444	0.698478	0.795121	0.099567	Gm26571	predicted gene	26571 [Source:MGI Symbol;Acc:MGI:5477065]
ENSMUSG00000083736	15.1458	24.361	0.698394	0.821748	0.0852613	Gm6039	predicted gene 6039 [Source:MGI Symbol;Acc:MGI:3648055]
ENSMUSG00000024036	67.287	109.038	0.698098	0.560824	0.251174	Slc37a1	solute carrier family 37 (glycerol-3-phosphate transporter)	member 1 [Source:MGI Symbol;Acc:MGI:2446181]
ENSMUSG00000032122	202.547	326.749	0.697947	0.212459	0.672725	Slc37a2	solute carrier family 37 (glycerol-3-phosphate transporter)	member 2 [Source:MGI Symbol;Acc:MGI:1929693]
ENSMUSG00000040389	82.1076	133.092	0.697062	0.598888	0.222654	Wdr47	WD repeat domain 47 [Source:MGI Symbol;Acc:MGI:2139593]
ENSMUSG00000029844	3.36566	5.30405	0.696655	0.932603	0.0303032	Hoxa1	homeobox A1 [Source:MGI Symbol;Acc:MGI:96170]
ENSMUSG00000037313	51.9066	83.9107	0.696406	0.656375	0.182848	Tacc3	transforming	acidic coiled-coil containing protein 3 [Source:MGI Symbol;Acc:MGI:1341163]
ENSMUSG00000085589	2.34283	3.8082	0.695663	0.935815	0.02881	A430078I02Rik	RIKEN cDNA A430078I02 gene [Source:MGI Symbol;Acc:MGI:2444132]
ENSMUSG00000028312	261.857	423.982	0.695524	0.245562	0.609839	Smc2	structural maintenance of chromosomes 2 [Source:MGI Symbol;Acc:MGI:106067]
ENSMUSG00000050742	10.5651	16.4987	0.694858	0.917519	0.037385	Olfr164	olfactory receptor 164 [Source:MGI Symbol;Acc:MGI:3029998]
ENSMUSG00000030237	4875.28	7890.22	0.6946	0.914648	0.0387459	Slco1a4	solute carrier organic anion transporter family	member 1a4 [Source:MGI Symbol;Acc:MGI:1351896]
ENSMUSG00000110768	6.09617	10.1296	0.694148	0.917519	0.037385	Gm18541	predicted gene	18541 [Source:MGI Symbol;Acc:MGI:5010726]
ENSMUSG00000022673	221.067	357.231	0.693879	0.37085	0.430802	Mcm4	minichromosome maintenance complex component 4 [Source:MGI Symbol;Acc:MGI:103199]
ENSMUSG00000115448	3.87105	6.24169	0.693782	0.932603	0.0303032	Gm21178	predicted gene	21178 [Source:MGI Symbol;Acc:MGI:5434533]
ENSMUSG00000028059	128.417	206.906	0.69345	0.208527	0.680838	Arhgef2	rho/rac guanine nucleotide exchange factor (GEF) 2 [Source:MGI Symbol;Acc:MGI:103264]
ENSMUSG00000027330	26.5064	42.1286	0.693188	0.712839	0.147009	Cdc25b	cell division cycle 25B [Source:MGI Symbol;Acc:MGI:99701]
ENSMUSG00000018920	305.491	492.733	0.692715	0.089226	1.04951	Cxcl16	chemokine (C-X-C motif) ligand 16 [Source:MGI Symbol;Acc:MGI:1932682]
ENSMUSG00000036560	3.43254	6.31931	0.692519	0.952813	0.0209925	Lgi4	leucine-rich repeat LGI family	member 4 [Source:MGI Symbol;Acc:MGI:2180197]
ENSMUSG00000086289	52.5317	84.8605	0.692179	0.44291	0.353684	Gm16933	predicted gene	16933 [Source:MGI Symbol;Acc:MGI:4439857]
ENSMUSG00000053706	55.4463	89.9446	0.69199	0.466456	0.331189	B430305J03Rik	RIKEN cDNA B430305J03 gene [Source:MGI Symbol;Acc:MGI:3697707]
ENSMUSG00000107951	13.8385	22.2507	0.691882	0.785983	0.104587	Gm6210	predicted gene 6210 [Source:MGI Symbol;Acc:MGI:3643375]
ENSMUSG00000017929	461.658	743.433	0.690816	0.234148	0.630509	B4galt5	UDP-Gal:betaGlcNAc beta 1	4-galactosyltransferase	polypeptide 5 [Source:MGI Symbol;Acc:MGI:1927169]
ENSMUSG00000104693	6.54033	10.6625	0.690779	0.862785	0.0640974	Gm42941	predicted gene 42941 [Source:MGI Symbol;Acc:MGI:5663078]
ENSMUSG00000038331	13.0924	18.2824	0.689786	0.945496	0.0243403	Satb2	special AT-rich sequence binding protein 2 [Source:MGI Symbol;Acc:MGI:2679336]
ENSMUSG00000022102	82.0065	131.363	0.689545	0.441662	0.354909	Dok2	docking protein 2 [Source:MGI Symbol;Acc:MGI:1332623]
ENSMUSG00000097728	5.75317	9.50017	0.689487	0.932244	0.0304705	Gm26840	predicted gene	26840 [Source:MGI Symbol;Acc:MGI:5477334]
ENSMUSG00000039985	86.4202	138.386	0.689441	0.402831	0.394878	Fam60a	family with sequence similarity 60	member A [Source:MGI Symbol;Acc:MGI:1929091]
ENSMUSG00000087613	16.9215	27.1645	0.688173	0.920298	0.0360714	Gm13855	predicted gene 13855 [Source:MGI Symbol;Acc:MGI:3652198]
ENSMUSG00000040663	9.12279	15.6929	0.687516	0.848407	0.0713955	Clcf1	cardiotrophin-like cytokine factor 1 [Source:MGI Symbol;Acc:MGI:1930088]
ENSMUSG00000029468	95.4792	152.451	0.687246	0.379893	0.420338	P2rx7	purinergic receptor P2X	ligand-gated ion channel	7 [Source:MGI Symbol;Acc:MGI:1339957]
ENSMUSG00000104479	4.06672	6.56016	0.686922	0.958788	0.0182774	Gm10305	predicted gene 10305 [Source:MGI Symbol;Acc:MGI:3642542]
ENSMUSG00000038608	413.624	665.101	0.68611	0.36238	0.440836	Dock10	dedicator of cytokinesis 10 [Source:MGI Symbol;Acc:MGI:2146320]
ENSMUSG00000033788	137.098	223.015	0.685359	0.255382	0.592809	Dysf	dysferlin [Source:MGI Symbol;Acc:MGI:1349385]
ENSMUSG00000049086	13.0468	21.1389	0.685151	0.916053	0.0380793	Bmyc	brain expressed myelocytomatosis oncogene [Source:MGI Symbol;Acc:MGI:88184]
ENSMUSG00000037738	5.74313	9.95215	0.684992	0.927687	0.0325986	Nek5	NIMA (never in mitosis gene a)-related expressed kinase 5 [Source:MGI Symbol;Acc:MGI:2142824]
ENSMUSG00000022901	114.896	184.777	0.684182	0.124471	0.904931	Cd86	CD86 antigen [Source:MGI Symbol;Acc:MGI:101773]
ENSMUSG00000114500	10.1747	16.4379	0.68332	0.853179	0.0689598	Gm8983	predicted gene 8983 [Source:MGI Symbol;Acc:MGI:3644468]
ENSMUSG00000034930	100.506	161.814	0.68294	0.351912	0.453566	Rtkn	rhotekin [Source:MGI Symbol;Acc:MGI:107371]
ENSMUSG00000086693	10.7112	17.2365	0.682914	0.822383	0.0849257	A730081D07Rik	RIKEN cDNA A730081D07 gene [Source:MGI Symbol;Acc:MGI:2441825]
ENSMUSG00000031832	27.1641	43.5576	0.682769	0.739498	0.131063	Taf1c	TATA-box binding protein associated factor	RNA polymerase I	C [Source:MGI Symbol;Acc:MGI:109576]
ENSMUSG00000040498	12.5625	20.231	0.681954	0.827105	0.0824391	Igsf23	immunoglobulin superfamily	member 23 [Source:MGI Symbol;Acc:MGI:1917330]
ENSMUSG00000026177	219.794	352.824	0.68188	0.160704	0.793974	Slc11a1	solute carrier family 11 (proton-coupled divalent metal ion transporters)	member 1 [Source:MGI Symbol;Acc:MGI:1345275]
ENSMUSG00000035228	2.65581	4.95677	0.681505	0.944923	0.0246036	Ccdc106	coiled-coil domain containing 106 [Source:MGI Symbol;Acc:MGI:2385900]
ENSMUSG00000116215	3.65468	5.77997	0.681229	0.928842	0.0320583
ENSMUSG00000102428	13.7934	21.8766	0.680595	0.788389	0.103259	Pcdhga12	protocadherin gamma subfamily A	12 [Source:MGI Symbol;Acc:MGI:1935229]
ENSMUSG00000070031	154.145	245.642	0.680327	0.461126	0.336181	Sp140	Sp140 nuclear body protein [Source:MGI Symbol;Acc:MGI:3702467]
ENSMUSG00000045968	78.9942	126.3	0.67916	0.236886	0.625461	Teddm2	transmembrane epididymal family member 2 [Source:MGI Symbol;Acc:MGI:1923273]
ENSMUSG00000059923	548.569	878.265	0.679154	0.0940951	1.02643	Grb2	growth factor receptor bound protein 2 [Source:MGI Symbol;Acc:MGI:95805]
ENSMUSG00000018169	25.1975	40.6292	0.678754	0.803885	0.094806	Mfng	MFNG O-fucosylpeptide 3-beta-N-acetylglucosaminyltransferase [Source:MGI Symbol;Acc:MGI:1095404]
ENSMUSG00000043644	9.48402	15.0669	0.678738	0.906112	0.0428182	0610009L18Rik	RIKEN cDNA 0610009L18 gene [Source:MGI Symbol;Acc:MGI:1914088]
ENSMUSG00000050107	13.0742	20.7778	0.678204	0.800756	0.0964996	Haspin	histone H3 associated protein kinase [Source:MGI Symbol;Acc:MGI:1194498]
ENSMUSG00000022436	21.3946	34.0142	0.678189	0.803885	0.094806	Sh3bp1	SH3-domain binding protein 1 [Source:MGI Symbol;Acc:MGI:104603]
ENSMUSG00000030403	484.735	774.745	0.677724	0.0690645	1.16074	Vasp	vasodilator-stimulated phosphoprotein [Source:MGI Symbol;Acc:MGI:109268]
ENSMUSG00000042901	309.19	492.76	0.677335	0.0117349	1.93052	Aida	axin interactor	dorsalization associated [Source:MGI Symbol;Acc:MGI:1919737]
ENSMUSG00000065147	18.4362	29.9216	0.67696	0.763978	0.116919	Snora31	small nucleolar RNA	H/ACA box 31 [Source:MGI Symbol;Acc:MGI:3819500]
ENSMUSG00000038702	86.7821	138.328	0.676267	0.641046	0.193111	Dsel	dermatan sulfate epimerase-like [Source:MGI Symbol;Acc:MGI:2442948]
ENSMUSG00000108720	12.9598	20.8364	0.676108	0.813221	0.0897913	Gm44672	predicted gene 44672 [Source:MGI Symbol;Acc:MGI:5753248]
ENSMUSG00000044350	391.684	624.668	0.675997	0.361054	0.442427	Lacc1	laccase domain containing 1 [Source:MGI Symbol;Acc:MGI:2445077]
ENSMUSG00000050234	105.8	168.12	0.675904	0.261611	0.582344	Gja4	gap junction protein	alpha 4 [Source:MGI Symbol;Acc:MGI:95715]
ENSMUSG00000095892	372.078	593.883	0.674854	0.659573	0.180737	Rnu5g	RNA	U5G small nuclear [Source:MGI Symbol;Acc:MGI:2157900]
ENSMUSG00000105362	13.6131	21.9881	0.674844	0.749125	0.125446	Gm43474	predicted gene 43474 [Source:MGI Symbol;Acc:MGI:5663611]
ENSMUSG00000069893	108.328	173.62	0.674388	0.465095	0.332459	9930111J21Rik1	RIKEN cDNA 9930111J21 gene 1 [Source:MGI Symbol;Acc:MGI:3041173]
ENSMUSG00000025586	28.7353	46.0331	0.673526	0.474799	0.32349	Cpeb1	cytoplasmic polyadenylation element binding protein 1 [Source:MGI Symbol;Acc:MGI:108442]
ENSMUSG00000070287	13.2864	20.7443	0.67322	0.815588	0.0885291	Slc35g2	solute carrier family 35	member G2 [Source:MGI Symbol;Acc:MGI:2685365]
ENSMUSG00000103469	2.67637	4.28179	0.673213	0.949673	0.0224259	Gm9910	predicted gene 9910 [Source:MGI Symbol;Acc:MGI:3642577]
ENSMUSG00000045551	134.443	213.575	0.67294	0.47721	0.32129	Fpr1	formyl peptide receptor 1 [Source:MGI Symbol;Acc:MGI:107443]
ENSMUSG00000030867	15.9877	25.4882	0.672858	0.932603	0.0303032	Plk1	polo like kinase 1 [Source:MGI Symbol;Acc:MGI:97621]
ENSMUSG00000044768	376.57	599.751	0.67231	0.158286	0.800556	D1Ertd622e	DNA segment	Chr 1	ERATO Doi 622	expressed [Source:MGI Symbol;Acc:MGI:1277184]
ENSMUSG00000036905	1390.64	2214.13	0.67193	0.032772	1.4845	C1qb	complement component 1	q subcomponent	beta polypeptide [Source:MGI Symbol;Acc:MGI:88224]
ENSMUSG00000085282	5.47558	8.24675	0.671826	0.949673	0.0224259	Gm15663	predicted gene 15663 [Source:MGI Symbol;Acc:MGI:3783105]
ENSMUSG00000020121	22.0769	35.018	0.670818	0.846558	0.0723433	Srgap1	SLIT-ROBO Rho GTPase activating protein 1 [Source:MGI Symbol;Acc:MGI:2152936]
ENSMUSG00000022960	46.9297	74.5291	0.670172	0.360224	0.443427	Donson	downstream neighbor of SON [Source:MGI Symbol;Acc:MGI:1890621]
ENSMUSG00000031659	173.4	275.815	0.670074	0.527308	0.277935	Adcy7	adenylate cyclase 7 [Source:MGI Symbol;Acc:MGI:102891]
ENSMUSG00000029925	113.105	179.649	0.669309	0.246429	0.608308	Tbxas1	thromboxane A synthase 1	platelet [Source:MGI Symbol;Acc:MGI:98497]
ENSMUSG00000024737	198.948	315.377	0.668854	0.317566	0.498166	Slc15a3	solute carrier family 15	member 3 [Source:MGI Symbol;Acc:MGI:1929691]
ENSMUSG00000031298	21.7535	34.1292	0.668618	0.880699	0.0551727	Adgrg2	adhesion G protein-coupled receptor G2 [Source:MGI Symbol;Acc:MGI:2446854]
ENSMUSG00000020268	32.2493	51.1461	0.668463	0.744128	0.128352	Lyrm7	LYR motif containing 7 [Source:MGI Symbol;Acc:MGI:1922780]
ENSMUSG00000091971	25.0009	39.8341	0.667997	0.91174	0.0401291	Hspa1a	heat shock protein 1A [Source:MGI Symbol;Acc:MGI:96244]
ENSMUSG00000005533	83.6984	134.199	0.667894	0.744128	0.128352	Igf1r	insulin-like growth factor I receptor [Source:MGI Symbol;Acc:MGI:96433]
ENSMUSG00000050549	67.4004	107.029	0.667066	0.267686	0.572375	Fam241a	family with sequence similarity 241	member A [Source:MGI Symbol;Acc:MGI:1917867]
ENSMUSG00000021880	27.8481	44.7848	0.666354	0.830689	0.0805617	Rnase6	ribonuclease	RNase A family	6 [Source:MGI Symbol;Acc:MGI:1925666]
ENSMUSG00000067370	8.70877	13.739	0.666083	0.90363	0.0440092	B3galt4	UDP-Gal:betaGlcNAc beta 1	3-galactosyltransferase	polypeptide 4 [Source:MGI Symbol;Acc:MGI:1859517]
ENSMUSG00000020340	62.6388	100.236	0.664722	0.565326	0.247701	Cyfip2	cytoplasmic FMR1 interacting protein 2 [Source:MGI Symbol;Acc:MGI:1924134]
ENSMUSG00000025790	101.17	160.254	0.664707	0.29568	0.529178	Slco3a1	solute carrier organic anion transporter family	member 3a1 [Source:MGI Symbol;Acc:MGI:1351867]
ENSMUSG00000040322	82.1758	130.01	0.664457	0.320784	0.493788	Slc25a24	solute carrier family 25 (mitochondrial carrier	phosphate carrier)	member 24 [Source:MGI Symbol;Acc:MGI:1917160]
ENSMUSG00000078942	50.942	80.7495	0.664118	0.394584	0.40386	Naip6	NLR family	apoptosis inhibitory protein 6 [Source:MGI Symbol;Acc:MGI:1298222]
ENSMUSG00000055491	109.557	173.193	0.664076	0.711922	0.147568	Pprc1	peroxisome proliferative activated receptor	gamma	coactivator-related 1 [Source:MGI Symbol;Acc:MGI:2385096]
ENSMUSG00000102432	9.72592	15.0369	0.663906	0.917519	0.037385	Gm29856	predicted gene	29856 [Source:MGI Symbol;Acc:MGI:5589015]
ENSMUSG00000024910	13.2951	21.0914	0.662964	0.847508	0.0718564	Ctsw	cathepsin W [Source:MGI Symbol;Acc:MGI:1338045]
ENSMUSG00000051486	6.18898	10.03	0.662916	0.916278	0.0379725	Pcdhb11	protocadherin beta 11 [Source:MGI Symbol;Acc:MGI:2136746]
ENSMUSG00000108231	6.75255	10.5195	0.662703	0.886235	0.052451	Gm4045	predicted gene 4045 [Source:MGI Symbol;Acc:MGI:3782220]
ENSMUSG00000097715	86.1618	135.302	0.661632	0.431924	0.364593	Gpr137b-ps	G protein-coupled receptor 137B	pseudogene [Source:MGI Symbol;Acc:MGI:3710533]
ENSMUSG00000073591	23.8207	37.8111	0.661464	0.866823	0.0620697	Pcdhb22	protocadherin beta 22 [Source:MGI Symbol;Acc:MGI:2136760]
ENSMUSG00000052749	7.92404	12.5201	0.661463	0.901308	0.0451266	Trim30b	tripartite motif-containing 30B [Source:MGI Symbol;Acc:MGI:4821256]
ENSMUSG00000061186	6.50702	9.72341	0.66136	0.916278	0.0379725	Sfmbt2	Scm-like with four mbt domains 2 [Source:MGI Symbol;Acc:MGI:2447794]
ENSMUSG00000078956	9.22962	14.5288	0.660876	0.884899	0.0531065	Gm14221	predicted gene 14221 [Source:MGI Symbol;Acc:MGI:3650696]
ENSMUSG00000046711	226.465	358.573	0.660259	0.243277	0.613899	Hmga1	high mobility group AT-hook 1 [Source:MGI Symbol;Acc:MGI:96160]
ENSMUSG00000056501	371.43	585.616	0.660212	0.0978589	1.0094	Cebpb	CCAAT/enhancer binding protein (C/EBP)	beta [Source:MGI Symbol;Acc:MGI:88373]
ENSMUSG00000029449	10.4893	16.8727	0.659686	0.895505	0.0479321	Rhof	ras homolog family member F (in filopodia) [Source:MGI Symbol;Acc:MGI:1345629]
ENSMUSG00000064844	3.36075	5.26181	0.659596	0.944923	0.0246036	Gm26202	predicted gene	26202 [Source:MGI Symbol;Acc:MGI:5455979]
ENSMUSG00000001517	12.5664	19.985	0.659529	0.937896	0.0278453	Foxm1	forkhead box M1 [Source:MGI Symbol;Acc:MGI:1347487]
ENSMUSG00000053740	38.6435	60.9839	0.659466	0.853901	0.0685924	Gm6457	predicted pseudogene 6457 [Source:MGI Symbol;Acc:MGI:3648519]
ENSMUSG00000021025	998.384	1576.42	0.65911	0.248789	0.604169	Nfkbia	nuclear factor of kappa light polypeptide gene enhancer in B cells inhibitor	alpha [Source:MGI Symbol;Acc:MGI:104741]
ENSMUSG00000019189	761.962	1201.85	0.658206	0.418839	0.377953	Rnf145	ring finger protein 145 [Source:MGI Symbol;Acc:MGI:1921565]
ENSMUSG00000110353	474.229	748.269	0.657807	0.562722	0.249706	Gm33543	predicted gene	33543 [Source:MGI Symbol;Acc:MGI:5592702]
ENSMUSG00000060198	2.16253	3.29952	0.657617	0.976093	0.0105087	Gm11353	predicted gene 11353 [Source:MGI Symbol;Acc:MGI:3649794]
ENSMUSG00000092390	4.81939	7.65468	0.657385	0.948962	0.0227512	Gm20541	predicted gene 20541 [Source:MGI Symbol;Acc:MGI:5142006]
ENSMUSG00000020788	56.0787	88.3597	0.657234	0.789574	0.102607	Atp2a3	ATPase	Ca++ transporting	ubiquitous [Source:MGI Symbol;Acc:MGI:1194503]
ENSMUSG00000110605	44.9599	70.6742	0.657227	0.469479	0.328384	Gm32856	predicted gene	32856 [Source:MGI Symbol;Acc:MGI:5592015]
ENSMUSG00000085304	18.607	29.7563	0.656078	0.732686	0.135082	Gm12802	predicted gene 12802 [Source:MGI Symbol;Acc:MGI:3649683]
ENSMUSG00000030365	17.4518	26.8038	0.65585	0.866791	0.0620855	Clec2i	C-type lectin domain family 2	member i [Source:MGI Symbol;Acc:MGI:2136650]
ENSMUSG00000037337	22.7258	33.568	0.655147	0.891579	0.0498402	Map4k1	mitogen-activated protein kinase kinase kinase kinase 1 [Source:MGI Symbol;Acc:MGI:1346882]
ENSMUSG00000028364	102.33	160.961	0.654942	0.814472	0.0891236	Tnc	tenascin C [Source:MGI Symbol;Acc:MGI:101922]
ENSMUSG00000085498	13.7018	21.7689	0.654504	0.774159	0.11117	Gm14023	predicted gene 14023 [Source:MGI Symbol;Acc:MGI:3650639]
ENSMUSG00000050533	62.9257	99.5152	0.653575	0.361571	0.441806	Gm9845	predicted pseudogene 9845 [Source:MGI Symbol;Acc:MGI:3704215]
ENSMUSG00000087006	46.2435	72.803	0.653101	0.46486	0.332677	Gm13889	predicted gene 13889 [Source:MGI Symbol;Acc:MGI:3652053]
ENSMUSG00000055235	15.242	23.2673	0.653044	0.872497	0.0592362	Wdr86	WD repeat domain 86 [Source:MGI Symbol;Acc:MGI:1915466]
ENSMUSG00000015947	82.254	128.733	0.652554	0.508551	0.293666	Fcgr1	Fc receptor	IgG	high affinity I [Source:MGI Symbol;Acc:MGI:95498]
ENSMUSG00000064995	3.98692	5.96192	0.652082	0.917519	0.037385	Gm26003	predicted gene	26003 [Source:MGI Symbol;Acc:MGI:5455780]
ENSMUSG00000031367	105.473	165.012	0.651943	0.531209	0.274734	Ap1s2	adaptor-related protein complex 1	sigma 2 subunit [Source:MGI Symbol;Acc:MGI:1889383]
ENSMUSG00000038026	4.14092	6.51969	0.651694	0.943818	0.0251118	Kcnj9	potassium inwardly-rectifying channel	subfamily J	member 9 [Source:MGI Symbol;Acc:MGI:108007]
ENSMUSG00000029581	92.8974	145.586	0.651609	0.488552	0.311089	Fscn1	fascin actin-bundling protein 1 [Source:MGI Symbol;Acc:MGI:1352745]
ENSMUSG00000039585	595.89	935.26	0.650834	0.408938	0.388343	Myo9a	myosin IXa [Source:MGI Symbol;Acc:MGI:107735]
ENSMUSG00000037731	117.13	183.603	0.650822	0.507964	0.294167	Themis2	thymocyte selection associated family member 2 [Source:MGI Symbol;Acc:MGI:2446213]
ENSMUSG00000024791	13.7671	21.4293	0.650784	0.862332	0.0643253	Cdca5	cell division cycle associated 5 [Source:MGI Symbol;Acc:MGI:1915099]
ENSMUSG00000031885	500.313	783.794	0.650483	0.184406	0.734224	Cbfb	core binding factor beta [Source:MGI Symbol;Acc:MGI:99851]
ENSMUSG00000020689	228.714	357.907	0.650096	0.119142	0.923934	Itgb3	integrin beta 3 [Source:MGI Symbol;Acc:MGI:96612]
ENSMUSG00000055692	2.58557	3.92979	0.649791	0.937896	0.0278453	Tmem191c	transmembrane protein 191C [Source:MGI Symbol;Acc:MGI:107238]
ENSMUSG00000113471	9.02719	14.0171	0.649601	0.922539	0.0350153	Gm48116	predicted gene	48116 [Source:MGI Symbol;Acc:MGI:6097471]
ENSMUSG00000072066	12.8321	19.6199	0.649189	0.891012	0.0501166	6720489N17Rik	RIKEN cDNA 6720489N17 gene [Source:MGI Symbol;Acc:MGI:2443901]
ENSMUSG00000006930	29.8639	45.9612	0.648958	0.763978	0.116919	Hap1	huntingtin-associated protein 1 [Source:MGI Symbol;Acc:MGI:1261831]
ENSMUSG00000026821	86.0613	134.432	0.64841	0.478021	0.320553	Ralgds	ral guanine nucleotide dissociation stimulator [Source:MGI Symbol;Acc:MGI:107485]
ENSMUSG00000070425	7.40991	11.6979	0.648186	0.966611	0.0147482	Xntrpc	Xndc1-transient receptor potential cation channel	subfamily C	member 2 readthrough [Source:MGI Symbol;Acc:MGI:5546370]
ENSMUSG00000040675	23.0477	36.3104	0.647107	0.726626	0.138689	Mthfd1l	methylenetetrahydrofolate dehydrogenase (NADP+ dependent) 1-like [Source:MGI Symbol;Acc:MGI:1924836]
ENSMUSG00000047502	1.50833	2.51925	0.646376	0.944923	0.0246036	Mroh7	maestro heat-like repeat family member 7 [Source:MGI Symbol;Acc:MGI:2685873]
ENSMUSG00000027978	6.44779	10.0121	0.646275	0.904416	0.0436319	Prss12	protease	serine 12 neurotrypsin (motopsin) [Source:MGI Symbol;Acc:MGI:1100881]
ENSMUSG00000094685	8.23551	12.6155	0.646264	0.878247	0.0563835	Gm5900	predicted pseudogene 5900 [Source:MGI Symbol;Acc:MGI:3643907]
ENSMUSG00000025287	195.359	305.173	0.644806	0.174853	0.757326	Acot9	acyl-CoA thioesterase 9 [Source:MGI Symbol;Acc:MGI:1928939]
ENSMUSG00000116380	3.77062	5.73791	0.643565	0.935815	0.02881
ENSMUSG00000022186	253.188	395.476	0.642971	0.489611	0.310149	Oxct1	3-oxoacid CoA transferase 1 [Source:MGI Symbol;Acc:MGI:1914291]
ENSMUSG00000026605	60.0533	93.6813	0.64284	0.950838	0.0218934	Cenpf	centromere protein F [Source:MGI Symbol;Acc:MGI:1313302]
ENSMUSG00000108219	13.1719	20.6695	0.642353	0.87082	0.0600718	Gm44101	predicted gene	44101 [Source:MGI Symbol;Acc:MGI:5690493]
ENSMUSG00000096916	37.5265	58.4316	0.641841	0.591622	0.227956	Zfp850	zinc finger protein 850 [Source:MGI Symbol;Acc:MGI:3036281]
ENSMUSG00000055148	70.9277	111.011	0.640106	0.261679	0.582232	Klf2	Kruppel-like factor 2 (lung) [Source:MGI Symbol;Acc:MGI:1342772]
ENSMUSG00000032508	377.856	588.072	0.640071	0.00662833	2.1786	Myd88	myeloid differentiation primary response gene 88 [Source:MGI Symbol;Acc:MGI:108005]
ENSMUSG00000092257	3.97622	6.1585	0.639596	0.937896	0.0278453	Gm2308	predicted gene 2308 [Source:MGI Symbol;Acc:MGI:3780479]
ENSMUSG00000056148	3322.08	5174	0.639232	0.56251	0.24987	Rdh9	retinol dehydrogenase 9 [Source:MGI Symbol;Acc:MGI:2143528]
ENSMUSG00000061119	381.669	593.645	0.638711	0.0308468	1.51079	Prcp	prolylcarboxypeptidase (angiotensinase C) [Source:MGI Symbol;Acc:MGI:1919711]
ENSMUSG00000016206	94.2706	146.141	0.638684	0.486132	0.313246	H2-M3	histocompatibility 2	M region locus 3 [Source:MGI Symbol;Acc:MGI:95915]
ENSMUSG00000036887	1500.54	2335.24	0.638633	0.120628	0.91855	C1qa	complement component 1	q subcomponent	alpha polypeptide [Source:MGI Symbol;Acc:MGI:88223]
ENSMUSG00000003824	43.3749	67.4478	0.638509	0.561853	0.250377	Syce2	synaptonemal complex central element protein 2 [Source:MGI Symbol;Acc:MGI:1919096]
ENSMUSG00000036777	62.6094	97.0498	0.638346	0.737738	0.132098	Anln	anillin	actin binding protein [Source:MGI Symbol;Acc:MGI:1920174]
ENSMUSG00000047534	30.8058	47.2677	0.638288	0.890863	0.0501892	Mis18bp1	MIS18 binding protein 1 [Source:MGI Symbol;Acc:MGI:2145099]
ENSMUSG00000034906	26.3917	41.1396	0.637372	0.831417	0.0801813	Ncaph	non-SMC condensin I complex	subunit H [Source:MGI Symbol;Acc:MGI:2444777]
ENSMUSG00000074671	14.3698	22.2972	0.637279	0.835713	0.0779428	Tspyl3	TSPY-like 3 [Source:MGI Symbol;Acc:MGI:2139328]
ENSMUSG00000037736	44.8122	70.213	0.637143	0.609377	0.215114	Limch1	LIM and calponin homology domains 1 [Source:MGI Symbol;Acc:MGI:1924819]
ENSMUSG00000020807	87.5419	134.883	0.637084	0.639665	0.194047	4933427D14Rik	RIKEN cDNA 4933427D14 gene [Source:MGI Symbol;Acc:MGI:1921727]
ENSMUSG00000037605	26.9261	40.2384	0.636924	0.824343	0.0838918	Adgrl3	adhesion G protein-coupled receptor L3 [Source:MGI Symbol;Acc:MGI:2441950]
ENSMUSG00000059461	11.5535	17.9856	0.636144	0.853169	0.0689647	Gm7331	predicted gene 7331 [Source:MGI Symbol;Acc:MGI:3644702]
ENSMUSG00000049904	23.0201	35.2997	0.635693	0.723614	0.140493	Tmem17	transmembrane protein 17 [Source:MGI Symbol;Acc:MGI:2144205]
ENSMUSG00000069236	3.22499	4.99674	0.635437	0.932603	0.0303032	Gm7251	predicted pseudogene 7251 [Source:MGI Symbol;Acc:MGI:3646144]
ENSMUSG00000040583	5728.72	8897.71	0.635201	0.971766	0.0124382	Cyp2b13	cytochrome P450	family 2	subfamily b	polypeptide 13 [Source:MGI Symbol;Acc:MGI:88599]
ENSMUSG00000034258	125.93	195.817	0.635025	0.737738	0.132098	Flvcr2	feline leukemia virus subgroup C cellular receptor 2 [Source:MGI Symbol;Acc:MGI:2384974]
ENSMUSG00000015501	280.901	436.522	0.634821	0.0816492	1.08805	Hivep2	human immunodeficiency virus type I enhancer binding protein 2 [Source:MGI Symbol;Acc:MGI:1338076]
ENSMUSG00000114579	8.98022	14.2236	0.634712	0.885693	0.0527169	Gm4130	predicted gene 4130 [Source:MGI Symbol;Acc:MGI:3782306]
ENSMUSG00000082876	4.72109	7.23448	0.633862	0.945395	0.0243865	Gm11889	predicted gene 11889 [Source:MGI Symbol;Acc:MGI:3651112]
ENSMUSG00000069911	7.738	12.0809	0.633838	0.932603	0.0303032	Fam196b	family with sequence similarity 196	member B [Source:MGI Symbol;Acc:MGI:3643491]
ENSMUSG00000038543	36.0259	55.8228	0.633658	0.672008	0.172626	BC028528	cDNA sequence BC028528 [Source:MGI Symbol;Acc:MGI:2385885]
ENSMUSG00000097142	461.969	715.66	0.633345	0.335729	0.474012	Gm26778	predicted gene	26778 [Source:MGI Symbol;Acc:MGI:5477272]
ENSMUSG00000104346	17.7556	27.755	0.633051	0.796714	0.0986976	Pcdhga3	protocadherin gamma subfamily A	3 [Source:MGI Symbol;Acc:MGI:1935215]
ENSMUSG00000036304	4.10221	6.34416	0.632826	0.942445	0.0257441	Zdhhc23	zinc finger	DHHC domain containing 23 [Source:MGI Symbol;Acc:MGI:2685625]
ENSMUSG00000055069	32.3455	50.187	0.632693	0.670428	0.173648	Rab39	RAB39	member RAS oncogene family [Source:MGI Symbol;Acc:MGI:2442855]
ENSMUSG00000006360	183.459	284.43	0.632447	0.440506	0.356048	Crip1	cysteine-rich protein 1 (intestinal) [Source:MGI Symbol;Acc:MGI:88501]
ENSMUSG00000085436	12.8889	20.2262	0.632243	0.842497	0.0744317	Zfp335os	zinc finger protein 335	opposite strand [Source:MGI Symbol;Acc:MGI:3649775]
ENSMUSG00000053158	144.558	223.981	0.632225	0.480866	0.317976	Fes	feline sarcoma oncogene [Source:MGI Symbol;Acc:MGI:95514]
ENSMUSG00000085767	23.2599	36.0836	0.632085	0.800756	0.0964996	Gm13563	predicted gene 13563 [Source:MGI Symbol;Acc:MGI:3652052]
ENSMUSG00000074923	6.24784	10.3279	0.631949	0.944923	0.0246036	Pak6	p21 (RAC1) activated kinase 6 [Source:MGI Symbol;Acc:MGI:2679420]
ENSMUSG00000022945	35.7366	55.4449	0.631942	0.855134	0.0679659	Chaf1b	chromatin assembly factor 1	subunit B (p60) [Source:MGI Symbol;Acc:MGI:1314881]
ENSMUSG00000020639	15.6237	25.1031	0.631454	0.888829	0.0511816	Pfn4	profilin family	member 4 [Source:MGI Symbol;Acc:MGI:1920121]
ENSMUSG00000022951	536.914	830.528	0.630211	0.0185281	1.73217	Rcan1	regulator of calcineurin 1 [Source:MGI Symbol;Acc:MGI:1890564]
ENSMUSG00000092482	13.3179	20.4063	0.630137	0.789574	0.102607	Gm20531	predicted gene 20531 [Source:MGI Symbol;Acc:MGI:5141996]
ENSMUSG00000078963	29.1225	44.7838	0.629819	0.678533	0.168429	Hsbp1l1	heat shock factor binding protein 1-like 1 [Source:MGI Symbol;Acc:MGI:1913505]
ENSMUSG00000030187	69.0527	107.149	0.629726	0.736669	0.132727	Klra2	killer cell lectin-like receptor	subfamily A	member 2 [Source:MGI Symbol;Acc:MGI:101906]
ENSMUSG00000064344	14.2026	21.9743	0.629519	0.897216	0.0471029	mt-Tm	mitochondrially encoded tRNA methionine [Source:MGI Symbol;Acc:MGI:102480]
ENSMUSG00000043059	117.998	182.665	0.628421	0.40276	0.394954	Zfp513	zinc finger protein 513 [Source:MGI Symbol;Acc:MGI:2141255]
ENSMUSG00000071637	137.711	211.811	0.627959	0.440506	0.356048	Cebpd	CCAAT/enhancer binding protein (C/EBP)	delta [Source:MGI Symbol;Acc:MGI:103573]
ENSMUSG00000087382	23.7011	36.6835	0.627619	0.891022	0.0501116	Ctcflos	CCCTC-binding factor (zinc finger protein)-like	opposite strand [Source:MGI Symbol;Acc:MGI:1921411]
ENSMUSG00000061615	72.4563	111.593	0.627277	0.787761	0.103605	Hist1h2ab	histone cluster 1	H2ab [Source:MGI Symbol;Acc:MGI:2448306]
ENSMUSG00000073492	5.80589	8.90605	0.62665	0.946213	0.0240113	Gm10521	predicted gene 10521 [Source:MGI Symbol;Acc:MGI:3642358]
ENSMUSG00000072115	6828.71	10542.5	0.626565	0.521133	0.283051	Ang	angiogenin	ribonuclease	RNase A family	5 [Source:MGI Symbol;Acc:MGI:88022]
ENSMUSG00000093656	339.936	524.372	0.626309	0.453399	0.343519	Gm20628	predicted gene 20628 [Source:MGI Symbol;Acc:MGI:5313075]
ENSMUSG00000023036	3.09309	4.64567	0.626165	0.950838	0.0218934	Pcdhgc4	protocadherin gamma subfamily C	4 [Source:MGI Symbol;Acc:MGI:1935203]
ENSMUSG00000052013	29.5511	45.474	0.625692	0.883003	0.0540376	Btla	B and T lymphocyte associated [Source:MGI Symbol;Acc:MGI:2658978]
ENSMUSG00000107722	21.955	33.6048	0.625524	0.744128	0.128352	2900060B14Rik	RIKEN cDNA 2900060B14 gene [Source:MGI Symbol;Acc:MGI:1915454]
ENSMUSG00000026637	63.6242	99.0971	0.625494	0.236786	0.625644	Traf5	TNF receptor-associated factor 5 [Source:MGI Symbol;Acc:MGI:107548]
ENSMUSG00000032698	133.412	205.878	0.625351	0.204069	0.690224	Lmo2	LIM domain only 2 [Source:MGI Symbol;Acc:MGI:102811]
ENSMUSG00000029171	173.184	265.675	0.624753	0.144011	0.841605	Pgm1	phosphoglucomutase 1 [Source:MGI Symbol;Acc:MGI:97564]
ENSMUSG00000030685	31.6401	48.848	0.62449	0.611507	0.213599	Kctd13	potassium channel tetramerisation domain containing 13 [Source:MGI Symbol;Acc:MGI:1923739]
ENSMUSG00000003134	316.626	487.556	0.624056	0.0340514	1.46786	Tbc1d8	TBC1 domain family	member 8 [Source:MGI Symbol;Acc:MGI:1927225]
ENSMUSG00000102375	9.7582	14.9802	0.623945	0.883003	0.0540376	A930036K24Rik	RIKEN cDNA A930036K24 gene [Source:MGI Symbol;Acc:MGI:1925079]
ENSMUSG00000113149	31.188	47.6253	0.623866	0.890824	0.0502083	Gm49383	predicted gene	49383 [Source:MGI Symbol;Acc:MGI:6121605]
ENSMUSG00000056144	208.176	320.962	0.623704	0.169583	0.770617	Trim34a	tripartite motif-containing 34A [Source:MGI Symbol;Acc:MGI:2137359]
ENSMUSG00000090639	267.805	411.846	0.62318	0.639665	0.194047	Gm20425	predicted gene 20425 [Source:MGI Symbol;Acc:MGI:5141890]
ENSMUSG00000021367	14.4688	22.2956	0.623118	0.890863	0.0501892	Edn1	endothelin 1 [Source:MGI Symbol;Acc:MGI:95283]
ENSMUSG00000032849	146.051	225.044	0.622652	0.609377	0.215114	Abcc4	ATP-binding cassette	sub-family C (CFTR/MRP)	member 4 [Source:MGI Symbol;Acc:MGI:2443111]
ENSMUSG00000022434	78.4462	120.139	0.622358	0.488552	0.311089	Fam118a	family with sequence similarity 118	member A [Source:MGI Symbol;Acc:MGI:1920475]
ENSMUSG00000023927	26.9825	39.8418	0.622149	0.879173	0.0559257	Satb1	special AT-rich sequence binding protein 1 [Source:MGI Symbol;Acc:MGI:105084]
ENSMUSG00000031570	439.198	675.1	0.621967	0.217559	0.662424	Plpp5	phospholipid phosphatase 5 [Source:MGI Symbol;Acc:MGI:1919160]
ENSMUSG00000070348	1863	2864.82	0.620924	0.919062	0.0366552	Ccnd1	cyclin D1 [Source:MGI Symbol;Acc:MGI:88313]
ENSMUSG00000106365	7.28432	11.2826	0.620854	0.932389	0.030403	Gm43568	predicted gene 43568 [Source:MGI Symbol;Acc:MGI:5663705]
ENSMUSG00000001156	151.781	232.857	0.620689	0.379893	0.420338	Mxd1	MAX dimerization protein 1 [Source:MGI Symbol;Acc:MGI:96908]
ENSMUSG00000093594	14.7271	22.3887	0.620667	0.890863	0.0501892	Gm20707	predicted gene 20707 [Source:MGI Symbol;Acc:MGI:5313154]
ENSMUSG00000055866	125.342	193.556	0.620609	0.584685	0.233078	Per2	period circadian clock 2 [Source:MGI Symbol;Acc:MGI:1195265]
ENSMUSG00000106092	6.12793	9.3779	0.62049	0.917519	0.037385	Gm43072	predicted gene 43072 [Source:MGI Symbol;Acc:MGI:5663209]
ENSMUSG00000000318	22.6281	34.5662	0.620328	0.890863	0.0501892	Clec10a	C-type lectin domain family 10	member A [Source:MGI Symbol;Acc:MGI:96975]
ENSMUSG00000015134	38.0953	58.7961	0.62006	0.784738	0.105275	Aldh1a3	aldehyde dehydrogenase family 1	subfamily A3 [Source:MGI Symbol;Acc:MGI:1861722]
ENSMUSG00000025701	5.47028	8.60732	0.620035	0.957551	0.0188381	Alox5	arachidonate 5-lipoxygenase [Source:MGI Symbol;Acc:MGI:87999]
ENSMUSG00000112994	6.4685	10.0837	0.619287	0.900422	0.045554	Gm46312	predicted gene	46312 [Source:MGI Symbol;Acc:MGI:5825949]
ENSMUSG00000114610	3.88578	5.80612	0.619062	0.947213	0.0235524	Cyp2c52-ps	cytochrome P450	family 2	subfamily c	polypeptide 52	pseudogene [Source:MGI Symbol;Acc:MGI:3716994]
ENSMUSG00000074482	6.18783	9.59438	0.61818	0.958169	0.0185577	Gm16589	predicted gene 16589 [Source:MGI Symbol;Acc:MGI:4418561]
ENSMUSG00000031652	424.039	649.786	0.617586	0.00169866	2.76989	N4bp1	NEDD4 binding protein 1 [Source:MGI Symbol;Acc:MGI:2136825]
ENSMUSG00000109036	11.2051	16.865	0.617357	0.907156	0.0423179	2210406H18Rik	RIKEN cDNA 2210406H18 gene [Source:MGI Symbol;Acc:MGI:1917383]
ENSMUSG00000028644	1.93615	3.08812	0.616783	0.96608	0.0149868	Ermap	erythroblast membrane-associated protein [Source:MGI Symbol;Acc:MGI:1349816]
ENSMUSG00000034413	35.8508	55.1057	0.616621	0.833158	0.0792725	Neurl1b	neuralized E3 ubiquitin protein ligase 1B [Source:MGI Symbol;Acc:MGI:3643092]
ENSMUSG00000049932	181.623	277.807	0.616437	0.623131	0.205421	H2afx	H2A histone family	member X [Source:MGI Symbol;Acc:MGI:102688]
ENSMUSG00000028766	180.202	276.731	0.615887	0.530283	0.275492	Alpl	alkaline phosphatase	liver/bone/kidney [Source:MGI Symbol;Acc:MGI:87983]
ENSMUSG00000026020	591.243	903.829	0.615821	0.265379	0.576133	Nop58	NOP58 ribonucleoprotein [Source:MGI Symbol;Acc:MGI:1933184]
ENSMUSG00000024136	8.99121	13.9396	0.61556	0.921789	0.0353687	Dnase1l2	deoxyribonuclease 1-like 2 [Source:MGI Symbol;Acc:MGI:1913955]
ENSMUSG00000025782	81.5344	124.594	0.61491	0.44309	0.353508	Taf3	TATA-box binding protein associated factor 3 [Source:MGI Symbol;Acc:MGI:2388097]
ENSMUSG00000000320	23.0169	34.9719	0.614189	0.725655	0.13927	Alox12	arachidonate 12-lipoxygenase [Source:MGI Symbol;Acc:MGI:87998]
ENSMUSG00000099343	5.12654	8.00898	0.614039	0.94835	0.0230313	Gm28836	predicted gene 28836 [Source:MGI Symbol;Acc:MGI:5579542]
ENSMUSG00000114184	5.26092	8.05596	0.613744	0.939856	0.0269387	Gm7143	predicted gene 7143 [Source:MGI Symbol;Acc:MGI:3646528]
ENSMUSG00000087356	4.83996	7.27208	0.613177	0.932244	0.0304705	Gm13856	predicted gene 13856 [Source:MGI Symbol;Acc:MGI:3652199]
ENSMUSG00000049608	12.2806	18.9415	0.612974	0.917519	0.037385	Gpr55	G protein-coupled receptor 55 [Source:MGI Symbol;Acc:MGI:2685064]
ENSMUSG00000046410	145.514	220.977	0.61282	0.318521	0.496862	Kcnk6	potassium inwardly-rectifying channel	subfamily K	member 6 [Source:MGI Symbol;Acc:MGI:1891291]
ENSMUSG00000059810	312.477	477.722	0.612705	0.835117	0.0782528	Rgs3	regulator of G-protein signaling 3 [Source:MGI Symbol;Acc:MGI:1354734]
ENSMUSG00000032515	137.861	209.856	0.612566	0.330333	0.481048	Csrnp1	cysteine-serine-rich nuclear protein 1 [Source:MGI Symbol;Acc:MGI:2387989]
ENSMUSG00000026960	192.32	293.527	0.612406	0.0755381	1.12183	Arl6ip6	ADP-ribosylation factor-like 6 interacting protein 6 [Source:MGI Symbol;Acc:MGI:1929507]
ENSMUSG00000024851	72.4296	110.428	0.612358	0.700417	0.154643	Pitpnm1	phosphatidylinositol transfer protein	membrane-associated 1 [Source:MGI Symbol;Acc:MGI:1197524]
ENSMUSG00000055541	159.61	243.498	0.612241	0.320784	0.493788	Lair1	leukocyte-associated Ig-like receptor 1 [Source:MGI Symbol;Acc:MGI:105492]
ENSMUSG00000004266	622.165	951.082	0.611848	0.0575678	1.23982	Ptpn6	protein tyrosine phosphatase	non-receptor type 6 [Source:MGI Symbol;Acc:MGI:96055]
ENSMUSG00000037907	17.2893	26.6043	0.611822	0.830682	0.0805654	Ankrd13b	ankyrin repeat domain 13b [Source:MGI Symbol;Acc:MGI:2144501]
ENSMUSG00000033439	66.3148	100.896	0.61173	0.519303	0.284579	Trmt13	tRNA methyltransferase 13 [Source:MGI Symbol;Acc:MGI:1925219]
ENSMUSG00000032717	6.98422	11.3051	0.611654	0.881519	0.0547684	Mdfi	MyoD family inhibitor [Source:MGI Symbol;Acc:MGI:107687]
ENSMUSG00000091393	98.5241	150.489	0.611511	0.799447	0.0972103	5330438I03Rik	RIKEN cDNA 5330438I03 gene [Source:MGI Symbol;Acc:MGI:2685831]
ENSMUSG00000027639	516.917	788.946	0.611196	0.167907	0.774931	Samhd1	SAM domain and HD domain	1 [Source:MGI Symbol;Acc:MGI:1927468]
ENSMUSG00000035356	202.668	308.862	0.610992	0.28167	0.550259	Nfkbiz	nuclear factor of kappa light polypeptide gene enhancer in B cells inhibitor	zeta [Source:MGI Symbol;Acc:MGI:1931595]
ENSMUSG00000033356	48.7535	74.5081	0.61077	0.653804	0.184553	Pus7l	pseudouridylate synthase 7-like [Source:MGI Symbol;Acc:MGI:1926145]
ENSMUSG00000027715	110.586	168.459	0.610531	0.83644	0.0775654	Ccna2	cyclin A2 [Source:MGI Symbol;Acc:MGI:108069]
ENSMUSG00000097857	7.62866	11.426	0.609414	0.900781	0.0453808	Gm26603	predicted gene	26603 [Source:MGI Symbol;Acc:MGI:5477097]
ENSMUSG00000116275	464.586	708.69	0.608628	0.867365	0.0617983	Zc3h11a	zinc finger CCCH type containing 11A [Source:NCBI gene;Acc:70579]
ENSMUSG00000021725	59.4845	90.3767	0.608555	0.681396	0.1666	Parp8	poly (ADP-ribose) polymerase family	member 8 [Source:MGI Symbol;Acc:MGI:1098713]
ENSMUSG00000110598	11.348	17.3302	0.608169	0.879599	0.0557154	Gm45854	predicted gene 45854 [Source:MGI Symbol;Acc:MGI:5804969]
ENSMUSG00000070526	7.29175	11.1493	0.607998	0.906241	0.0427564	Peg12	paternally expressed 12 [Source:MGI Symbol;Acc:MGI:1351637]
ENSMUSG00000065701	183.613	279.704	0.607341	0.255382	0.592809	Rny1	RNA	Y1 small cytoplasmic	Ro-associated [Source:MGI Symbol;Acc:MGI:97995]
ENSMUSG00000024030	313.177	476.429	0.607258	0.234148	0.630509	Abcg1	ATP binding cassette subfamily G member 1 [Source:MGI Symbol;Acc:MGI:107704]
ENSMUSG00000021306	49.3904	75.1262	0.607245	0.756297	0.121308	Gpr137b	G protein-coupled receptor 137B [Source:MGI Symbol;Acc:MGI:1891463]
ENSMUSG00000058470	4.04036	6.04926	0.606958	0.957148	0.0190211	Gm8369	predicted gene 8369 [Source:MGI Symbol;Acc:MGI:3645380]
ENSMUSG00000107096	32.5355	49.0817	0.606579	0.763784	0.11703	Gm43597	predicted gene 43597 [Source:MGI Symbol;Acc:MGI:5663734]
ENSMUSG00000037904	42.1459	64.3109	0.60647	0.546447	0.262452	Ankrd9	ankyrin repeat domain 9 [Source:MGI Symbol;Acc:MGI:1921501]
ENSMUSG00000036896	1404.11	2137.12	0.606469	0.169442	0.770978	C1qc	complement component 1	q subcomponent	C chain [Source:MGI Symbol;Acc:MGI:88225]
ENSMUSG00000054412	3.7419	5.69644	0.606211	0.959238	0.0180735	Gm4793	predicted gene 4793 [Source:MGI Symbol;Acc:MGI:3646955]
ENSMUSG00000044949	26.3374	40.6281	0.605858	0.678533	0.168429	Ubtd2	ubiquitin domain containing 2 [Source:MGI Symbol;Acc:MGI:2444752]
ENSMUSG00000108573	13.5435	20.4157	0.605653	0.869586	0.0606875	Gm44986	predicted gene 44986 [Source:MGI Symbol;Acc:MGI:5753562]
ENSMUSG00000035891	218.506	332.034	0.605521	0.064102	1.19313	Cerk	ceramide kinase [Source:MGI Symbol;Acc:MGI:2386052]
ENSMUSG00000034647	198.019	299.15	0.605494	0.485952	0.313407	Ankrd12	ankyrin repeat domain 12 [Source:MGI Symbol;Acc:MGI:1914357]
ENSMUSG00000027496	48.0641	72.308	0.605018	0.75328	0.123044	Aurka	aurora kinase A [Source:MGI Symbol;Acc:MGI:894678]
ENSMUSG00000111709	28.0261	42.5031	0.604899	0.908075	0.0418784	Gm3776	predicted gene 3776 [Source:MGI Symbol;Acc:MGI:3826440]
ENSMUSG00000078994	73.5781	111.831	0.604614	0.803885	0.094806	Zfp429	zinc finger protein 429 [Source:MGI Symbol;Acc:MGI:1920057]
ENSMUSG00000074527	678.256	1030.16	0.604228	0.421536	0.375165	Gm14296	predicted gene 14296 [Source:MGI Symbol;Acc:MGI:3708667]
ENSMUSG00000029101	157.191	239.719	0.603813	0.40774	0.389617	Rgs12	regulator of G-protein signaling 12 [Source:MGI Symbol;Acc:MGI:1918979]
ENSMUSG00000098950	181.319	275.367	0.603763	0.700417	0.154643	Gm28036	predicted gene	28036 [Source:MGI Symbol;Acc:MGI:5547772]
ENSMUSG00000093677	5.8946	8.99502	0.603647	0.944923	0.0246036	Gm20712	predicted gene 20712 [Source:MGI Symbol;Acc:MGI:5313159]
ENSMUSG00000091989	22.7169	34.7362	0.603399	0.860876	0.0650596	Ndufab1-ps	NADH dehydrogenase (ubiquinone) 1	alpha/beta subcomplex 1	pseudogene [Source:MGI Symbol;Acc:MGI:4936891]
ENSMUSG00000057135	30.901	47.0533	0.603276	0.763784	0.11703	Scimp	SLP adaptor and CSK interacting membrane protein [Source:MGI Symbol;Acc:MGI:3610314]
ENSMUSG00000040229	9.09277	13.8015	0.602804	0.926368	0.0332164	Gpr34	G protein-coupled receptor 34 [Source:MGI Symbol;Acc:MGI:1346334]
ENSMUSG00000026683	30.1729	45.6873	0.602702	0.923407	0.0346069	Nuf2	NUF2	NDC80 kinetochore complex component [Source:MGI Symbol;Acc:MGI:1914227]
ENSMUSG00000011884	73.797	110.784	0.602446	0.580068	0.236521	Gltp	glycolipid transfer protein [Source:MGI Symbol;Acc:MGI:1929253]
ENSMUSG00000054626	40.9266	61.6214	0.601888	0.648766	0.187912	Xlr	X-linked lymphocyte-regulated [Source:MGI Symbol;Acc:MGI:98976]
ENSMUSG00000029869	44.3083	67.1018	0.601719	0.858657	0.0661803	Ephb6	Eph receptor B6 [Source:MGI Symbol;Acc:MGI:1096338]
ENSMUSG00000025888	97.25	147.021	0.600661	0.405347	0.392173	Casp1	caspase 1 [Source:MGI Symbol;Acc:MGI:96544]
ENSMUSG00000024131	1797.78	2726.88	0.600657	0.291483	0.535387	Slc3a1	solute carrier family 3	member 1 [Source:MGI Symbol;Acc:MGI:1195264]
ENSMUSG00000020275	167.36	253.988	0.600401	0.457128	0.339962	Rel	reticuloendotheliosis oncogene [Source:MGI Symbol;Acc:MGI:97897]
ENSMUSG00000035401	322.888	489.499	0.60036	0.20606	0.686007	Emsy	EMSY	BRCA2-interacting transcriptional repressor [Source:MGI Symbol;Acc:MGI:1924203]
ENSMUSG00000086240	11.1528	16.5778	0.600303	0.898153	0.0466498	Gm7846	predicted gene 7846 [Source:MGI Symbol;Acc:MGI:3645212]
ENSMUSG00000078453	225.42	341.21	0.60012	0.360125	0.443547	Abracl	ABRA C-terminal like [Source:MGI Symbol;Acc:MGI:1920362]
ENSMUSG00000081402	5.78117	8.83228	0.60011	0.937896	0.0278453	Gm15455	predicted gene 15455 [Source:MGI Symbol;Acc:MGI:3705563]
ENSMUSG00000070605	65.1451	98.4507	0.599866	0.729287	0.137102	Zfp992	zinc finger protein 992 [Source:MGI Symbol;Acc:MGI:3700963]
ENSMUSG00000081473	14.6931	22.0651	0.599757	0.819683	0.086354	Gm4853	predicted pseudogene 4853 [Source:MGI Symbol;Acc:MGI:3644655]
ENSMUSG00000025265	27.802	41.9951	0.598744	0.738933	0.131395	Fgd1	FYVE	RhoGEF and PH domain containing 1 [Source:MGI Symbol;Acc:MGI:104566]
ENSMUSG00000023805	118.424	179.209	0.598495	0.716853	0.14457	Synj2	synaptojanin 2 [Source:MGI Symbol;Acc:MGI:1201671]
ENSMUSG00000108358	16.4078	24.9465	0.598362	0.80741	0.0929061	Gm44509	predicted gene 44509 [Source:MGI Symbol;Acc:MGI:5753085]
ENSMUSG00000020230	22.098	33.7103	0.597668	0.822632	0.0847944	Prmt2	protein arginine N-methyltransferase 2 [Source:MGI Symbol;Acc:MGI:1316652]
ENSMUSG00000103030	5.01725	7.67288	0.597555	0.946433	0.0239099	E330011M16Rik	RIKEN cDNA E330011M16 gene [Source:MGI Symbol;Acc:MGI:3704186]
ENSMUSG00000030793	48.5881	72.8133	0.597307	0.720327	0.14247	Pycard	PYD and CARD domain containing [Source:MGI Symbol;Acc:MGI:1931465]
ENSMUSG00000020974	19.9334	30.2962	0.59714	0.803885	0.094806	Pole2	polymerase (DNA directed)	epsilon 2 (p59 subunit) [Source:MGI Symbol;Acc:MGI:1197514]
ENSMUSG00000086529	3.75898	5.75859	0.597118	0.932603	0.0303032	Acss2os	acyl-CoA synthetase short-chain family member 2	opposite strand [Source:MGI Symbol;Acc:MGI:1922195]
ENSMUSG00000031398	14.8305	24.6851	0.596955	0.919529	0.0364344	Plxna3	plexin A3 [Source:MGI Symbol;Acc:MGI:107683]
ENSMUSG00000102496	12.4296	18.7833	0.596828	0.916958	0.0376507	Gm36989	predicted gene	36989 [Source:MGI Symbol;Acc:MGI:5610217]
ENSMUSG00000095915	8.75099	13.1332	0.596702	0.921021	0.0357303	n-R5s115	nuclear encoded rRNA 5S 115 [Source:MGI Symbol;Acc:MGI:4421965]
ENSMUSG00000112285	8.16622	12.7192	0.59637	0.924711	0.0339941
ENSMUSG00000092178	62.4009	94.025	0.595242	0.738788	0.13148	Gm45351	predicted gene 45351 [Source:MGI Symbol;Acc:MGI:5791187]
ENSMUSG00000027349	69.1895	104.641	0.595153	0.466262	0.33137	Fam98b	family with sequence similarity 98	member B [Source:MGI Symbol;Acc:MGI:1915465]
ENSMUSG00000026421	466.874	704.309	0.593823	0.289323	0.538617	Csrp1	cysteine and glycine-rich protein 1 [Source:MGI Symbol;Acc:MGI:88549]
ENSMUSG00000086003	4.4181	6.5046	0.593736	0.948224	0.023089	B230206L02Rik	RIKEN cDNA B230206L02 gene [Source:MGI Symbol;Acc:MGI:1924598]
ENSMUSG00000099759	23.1916	35.4196	0.59373	0.842497	0.0744317	1700030C10Rik	RIKEN cDNA 1700030C10 gene [Source:MGI Symbol;Acc:MGI:1916763]
ENSMUSG00000102752	38.4044	57.8855	0.59367	0.670307	0.173726	Gm7694	predicted gene 7694 [Source:MGI Symbol;Acc:MGI:3649135]
ENSMUSG00000019891	150.977	227.474	0.592912	0.444356	0.352269	Dcbld1	discoidin	CUB and LCCL domain containing 1 [Source:MGI Symbol;Acc:MGI:1913936]
ENSMUSG00000027506	501.176	753.798	0.591304	0.113111	0.946494	Tpd52	tumor protein D52 [Source:MGI Symbol;Acc:MGI:107749]
ENSMUSG00000054589	5.3728	8.04793	0.591287	0.937896	0.0278453	Gm9949	predicted gene 9949 [Source:MGI Symbol;Acc:MGI:3647947]
ENSMUSG00000026358	43.1503	64.0568	0.59117	0.87082	0.0600718	Rgs1	regulator of G-protein signaling 1 [Source:MGI Symbol;Acc:MGI:1354694]
ENSMUSG00000026548	15.1819	23.1962	0.590662	0.849676	0.0707467	Slamf9	SLAM family member 9 [Source:MGI Symbol;Acc:MGI:1923692]
ENSMUSG00000056753	10.9371	16.3587	0.590587	0.8417	0.0748429	C330011M18Rik	RIKEN cDNA C330011M18 gene [Source:MGI Symbol;Acc:MGI:3045248]
ENSMUSG00000073599	86.8481	129.751	0.590524	0.409891	0.387332	Ecscr	endothelial cell surface expressed chemotaxis and apoptosis regulator [Source:MGI Symbol;Acc:MGI:1915795]
ENSMUSG00000019590	161.802	243.38	0.589878	0.54444	0.26405	Cyb561	cytochrome b-561 [Source:MGI Symbol;Acc:MGI:103253]
ENSMUSG00000031722	63057.8	94908.9	0.589864	0.518021	0.285652	Hp	haptoglobin [Source:MGI Symbol;Acc:MGI:96211]
ENSMUSG00000073374	15.8378	22.8439	0.58952	0.853169	0.0689647	C030034I22Rik	RIKEN cDNA C030034I22 gene [Source:MGI Symbol;Acc:MGI:1924783]
ENSMUSG00000051022	5.05364	7.88575	0.588881	0.952813	0.0209925	Hs3st1	heparan sulfate (glucosamine) 3-O-sulfotransferase 1 [Source:MGI Symbol;Acc:MGI:1201606]
ENSMUSG00000095595	162.676	244.611	0.588729	0.955421	0.0198054	Fam177a	family with sequence similarity 177	member A [Source:MGI Symbol;Acc:MGI:1920635]
ENSMUSG00000052293	35.4066	52.5517	0.588688	0.789574	0.102607	Taf9	TATA-box binding protein associated factor 9 [Source:MGI Symbol;Acc:MGI:1888697]
ENSMUSG00000101751	19.1527	29.2541	0.587903	0.822383	0.0849257	Gm2427	predicted gene 2427 [Source:MGI Symbol;Acc:MGI:3780593]
ENSMUSG00000066258	198.54	298.53	0.587695	0.492469	0.307621	Trim12a	tripartite motif-containing 12A [Source:MGI Symbol;Acc:MGI:1923931]
ENSMUSG00000085189	5.71271	8.50637	0.587477	0.917519	0.037385	Gm11963	predicted gene 11963 [Source:MGI Symbol;Acc:MGI:3652248]
ENSMUSG00000070327	3285.25	4935.97	0.587204	0.402671	0.395049	Rnf213	ring finger protein 213 [Source:MGI Symbol;Acc:MGI:1289196]
ENSMUSG00000050050	15.7744	23.916	0.586711	0.807691	0.0927546	Ccdc158	coiled-coil domain containing 158 [Source:MGI Symbol;Acc:MGI:2444555]
ENSMUSG00000063605	38.5239	58.4291	0.586552	0.763978	0.116919	Ccdc102a	coiled-coil domain containing 102A [Source:MGI Symbol;Acc:MGI:2686927]
ENSMUSG00000026074	544.922	817.776	0.586411	0.477527	0.321002	Map4k4	mitogen-activated protein kinase kinase kinase kinase 4 [Source:MGI Symbol;Acc:MGI:1349394]
ENSMUSG00000106928	8.12657	12.2691	0.586404	0.921789	0.0353687	Gm43860	predicted gene 43860 [Source:MGI Symbol;Acc:MGI:5663997]
ENSMUSG00000055612	62.8762	94.2085	0.586358	0.768297	0.114471	Cdca7	cell division cycle associated 7 [Source:MGI Symbol;Acc:MGI:1914203]
ENSMUSG00000097658	8.66739	13.2855	0.585894	0.886235	0.052451	Gm16755	predicted gene	16755 [Source:MGI Symbol;Acc:MGI:4439679]
ENSMUSG00000083849	5.04948	7.48079	0.585804	0.944923	0.0246036	Gm13477	predicted gene 13477 [Source:MGI Symbol;Acc:MGI:3652109]
ENSMUSG00000070354	17.9199	26.4964	0.58465	0.921789	0.0353687	Evi2	ecotropic viral integration site 2 [Source:MGI Symbol;Acc:MGI:5439444]
ENSMUSG00000103217	24.3668	36.2264	0.584562	0.725851	0.139152	Gm38287	predicted gene	38287 [Source:MGI Symbol;Acc:MGI:5611515]
ENSMUSG00000087700	26.267	39.3044	0.583751	0.730554	0.136348	Gm15283	predicted gene 15283 [Source:MGI Symbol;Acc:MGI:3705161]
ENSMUSG00000030766	155.508	233.335	0.583354	0.333714	0.476626	Arhgap17	Rho GTPase activating protein 17 [Source:MGI Symbol;Acc:MGI:1917747]
ENSMUSG00000035493	1755.84	2628.42	0.582749	0.15101	0.820996	Tgfbi	transforming growth factor	beta induced [Source:MGI Symbol;Acc:MGI:99959]
ENSMUSG00000024937	275.589	412.766	0.582486	0.114445	0.941405	Ehbp1l1	EH domain binding protein 1-like 1 [Source:MGI Symbol;Acc:MGI:3612340]
ENSMUSG00000028599	706.836	1059.22	0.582397	0.278509	0.555161	Tnfrsf1b	tumor necrosis factor receptor superfamily	member 1b [Source:MGI Symbol;Acc:MGI:1314883]
ENSMUSG00000057143	418.765	627.215	0.582199	0.166538	0.778487	Trim12c	tripartite motif-containing 12C [Source:MGI Symbol;Acc:MGI:4821183]
ENSMUSG00000053024	7.43696	11.2513	0.582192	0.926008	0.0333852	Cntn2	contactin 2 [Source:MGI Symbol;Acc:MGI:104518]
ENSMUSG00000066363	143.936	215.565	0.582146	0.579329	0.237075	Serpina3f	serine (or cysteine) peptidase inhibitor	clade A	member 3F [Source:MGI Symbol;Acc:MGI:2182838]
ENSMUSG00000100733	8.51648	12.6263	0.581939	0.919062	0.0366552	4932411K12Rik	RIKEN cDNA 4932411K12 gene [Source:MGI Symbol;Acc:MGI:3512682]
ENSMUSG00000070883	7.41193	11.3798	0.581412	0.909826	0.0410416	Ccdc173	coiled-coil domain containing 173 [Source:MGI Symbol;Acc:MGI:1923100]
ENSMUSG00000026103	371.168	554.928	0.580915	0.535827	0.270975	Gls	glutaminase [Source:MGI Symbol;Acc:MGI:95752]
ENSMUSG00000032666	176.273	262.768	0.58047	0.403104	0.394583	1700025G04Rik	RIKEN cDNA 1700025G04 gene [Source:MGI Symbol;Acc:MGI:1916649]
ENSMUSG00000074342	26.7174	37.9669	0.579344	0.764171	0.11681	I830077J02Rik	RIKEN cDNA I830077J02 gene [Source:MGI Symbol;Acc:MGI:3588284]
ENSMUSG00000027331	33.713	49.7762	0.578911	0.917519	0.037385	Knstrn	kinetochore-localized astrin/SPAG5 binding [Source:MGI Symbol;Acc:MGI:1289298]
ENSMUSG00000064215	265.932	396.869	0.578868	0.368496	0.433567	Ifi27	interferon	alpha-inducible protein 27 [Source:MGI Symbol;Acc:MGI:1277180]
ENSMUSG00000006403	34.143	50.9794	0.578448	0.819483	0.0864602	Adamts4	a disintegrin-like and metallopeptidase (reprolysin type) with thrombospondin type 1 motif	4 [Source:MGI Symbol;Acc:MGI:1339949]
ENSMUSG00000050919	54.1567	81.1049	0.578087	0.707127	0.150503	Zfp366	zinc finger protein 366 [Source:MGI Symbol;Acc:MGI:2178429]
ENSMUSG00000086813	29.8075	44.2939	0.577604	0.700417	0.154643	Gm13657	predicted gene 13657 [Source:MGI Symbol;Acc:MGI:3650031]
ENSMUSG00000005547	16275.2	24277.2	0.576909	0.559841	0.251936	Cyp2a5	cytochrome P450	family 2	subfamily a	polypeptide 5 [Source:MGI Symbol;Acc:MGI:88597]
ENSMUSG00000057335	330.83	491.265	0.576894	0.24365	0.613234	Cep170	centrosomal protein 170 [Source:MGI Symbol;Acc:MGI:1918348]
ENSMUSG00000024013	91.0229	135.352	0.576888	0.391001	0.407822	Fgd2	FYVE	RhoGEF and PH domain containing 2 [Source:MGI Symbol;Acc:MGI:1347084]
ENSMUSG00000040552	137.277	203.948	0.576639	0.617662	0.209249	C3ar1	complement component 3a receptor 1 [Source:MGI Symbol;Acc:MGI:1097680]
ENSMUSG00000064945	405.858	603.988	0.57652	0.119177	0.923809	Rny3	RNA	Y3 small cytoplasmic (associated with Ro protein) [Source:MGI Symbol;Acc:MGI:107304]
ENSMUSG00000030584	4.15579	6.37846	0.576466	0.946213	0.0240113	Dpf1	D4	zinc and double PHD fingers family 1 [Source:MGI Symbol;Acc:MGI:1352748]
ENSMUSG00000000489	31.6759	46.8375	0.576457	0.87066	0.0601514	Pdgfb	platelet derived growth factor	B polypeptide [Source:MGI Symbol;Acc:MGI:97528]
ENSMUSG00000035397	54.2744	81.282	0.576405	0.613191	0.212404	Klf16	Kruppel-like factor 16 [Source:MGI Symbol;Acc:MGI:2153049]
ENSMUSG00000046589	17.041	25.5243	0.576335	0.878247	0.0563835	Lrrc8e	leucine rich repeat containing 8 family	member E [Source:MGI Symbol;Acc:MGI:1919517]
ENSMUSG00000021508	25.7197	38.4756	0.576085	0.739931	0.130809	Cxcl14	chemokine (C-X-C motif) ligand 14 [Source:MGI Symbol;Acc:MGI:1888514]
ENSMUSG00000048388	142.994	212.087	0.575629	0.482509	0.316494	Fam171b	family with sequence similarity 171	member B [Source:MGI Symbol;Acc:MGI:2444579]
ENSMUSG00000090564	16.8452	24.9293	0.57532	0.836039	0.0777737	A430057M04Rik	RIKEN cDNA A430057M04 gene [Source:MGI Symbol;Acc:MGI:2442125]
ENSMUSG00000041078	51.4191	76.8467	0.575146	0.910581	0.0406816	Grid1	glutamate receptor	ionotropic	delta 1 [Source:MGI Symbol;Acc:MGI:95812]
ENSMUSG00000053580	153.697	228.967	0.574956	0.623714	0.205015	Tanc2	tetratricopeptide repeat	ankyrin repeat and coiled-coil containing 2 [Source:MGI Symbol;Acc:MGI:2444121]
ENSMUSG00000069274	183.394	273.001	0.574879	0.158286	0.800556	Hist1h4f	histone cluster 1	H4f [Source:MGI Symbol;Acc:MGI:2448425]
ENSMUSG00000026483	393.36	584.887	0.57378	0.288723	0.539519	Fam129a	family with sequence similarity 129	member A [Source:MGI Symbol;Acc:MGI:2137237]
ENSMUSG00000037636	2.75922	4.23729	0.573593	0.95155	0.0215683	Slc25a43	solute carrier family 25	member 43 [Source:MGI Symbol;Acc:MGI:2684854]
ENSMUSG00000029204	35.5663	52.9501	0.573451	0.737738	0.132098	Rhoh	ras homolog family member H [Source:MGI Symbol;Acc:MGI:1921984]
ENSMUSG00000065304	66.4732	98.705	0.573357	0.438743	0.357789	Gm23245	predicted gene	23245 [Source:MGI Symbol;Acc:MGI:5453022]
ENSMUSG00000053916	60.4283	89.8767	0.57298	0.957367	0.0189213	Nanp	N-acetylneuraminic acid phosphatase [Source:MGI Symbol;Acc:MGI:1914561]
ENSMUSG00000073274	46.8051	69.5943	0.572799	0.822383	0.0849257	Gm14636	predicted gene 14636 [Source:MGI Symbol;Acc:MGI:3641976]
ENSMUSG00000041538	22.7149	33.604	0.572531	0.886235	0.052451	H2-Ob	histocompatibility 2	O region beta locus [Source:MGI Symbol;Acc:MGI:95925]
ENSMUSG00000042938	47.8632	71.1998	0.572262	0.738385	0.131717	Gm14117	predicted gene 14117 [Source:MGI Symbol;Acc:MGI:3651328]
ENSMUSG00000038147	280.958	417.151	0.572011	0.0849309	1.07093	Cd84	CD84 antigen [Source:MGI Symbol;Acc:MGI:1336885]
ENSMUSG00000020212	44.426	65.326	0.571995	0.744128	0.128352	Mdm1	transformed mouse 3T3 cell double minute 1 [Source:MGI Symbol;Acc:MGI:96951]
ENSMUSG00000060548	315.298	467.459	0.571386	0.644502	0.190776	Tnfrsf19	tumor necrosis factor receptor superfamily	member 19 [Source:MGI Symbol;Acc:MGI:1352474]
ENSMUSG00000107705	34.6933	51.5782	0.571097	0.972577	0.012076	Gm45062	predicted gene 45062 [Source:MGI Symbol;Acc:MGI:5753638]
ENSMUSG00000102101	105.897	157.935	0.570762	0.277299	0.557051	Zbtb11os1	zinc finger and BTB domain containing 11	opposite strand 1 [Source:MGI Symbol;Acc:MGI:1913641]
ENSMUSG00000039917	236.156	350.536	0.570386	0.148146	0.829311	Rhbdd2	rhomboid domain containing 2 [Source:MGI Symbol;Acc:MGI:1915612]
ENSMUSG00000031285	5.55072	8.2825	0.569328	0.951721	0.0214901	Dcx	doublecortin [Source:MGI Symbol;Acc:MGI:1277171]
ENSMUSG00000109130	7.09839	10.3996	0.569288	0.916968	0.0376457	Gm45187	predicted gene 45187 [Source:MGI Symbol;Acc:MGI:5753763]
ENSMUSG00000071035	42.8608	63.4651	0.569225	0.55774	0.253568	Gm5499	predicted pseudogene 5499 [Source:MGI Symbol;Acc:MGI:3643804]
ENSMUSG00000040339	167.751	248.837	0.568851	0.421755	0.374939	Fam102b	family with sequence similarity 102	member B [Source:MGI Symbol;Acc:MGI:3036259]
ENSMUSG00000045775	506.968	751.951	0.568242	0.924612	0.0340407	Slc16a5	solute carrier family 16 (monocarboxylic acid transporters)	member 5 [Source:MGI Symbol;Acc:MGI:2443515]
ENSMUSG00000036764	234.654	346.988	0.567852	0.535168	0.27151	Dnajc12	DnaJ heat shock protein family (Hsp40) member C12 [Source:MGI Symbol;Acc:MGI:1353428]
ENSMUSG00000112627	7.8889	11.779	0.567803	0.897105	0.0471569	4933412E12Rik	RIKEN cDNA 4933412E12 gene [Source:MGI Symbol;Acc:MGI:1918336]
ENSMUSG00000042129	276.091	401.828	0.567402	0.62003	0.207587	Rassf4	Ras association (RalGDS/AF-6) domain family member 4 [Source:MGI Symbol;Acc:MGI:2386853]
ENSMUSG00000087273	6.56621	9.76645	0.567375	0.944923	0.0246036	Gm13203	predicted gene 13203 [Source:MGI Symbol;Acc:MGI:3651445]
ENSMUSG00000052681	1490.76	2207.71	0.567302	0.0768602	1.1143	Rap1b	RAS related protein 1b [Source:MGI Symbol;Acc:MGI:894315]
ENSMUSG00000031799	1188.13	1759.73	0.56708	0.243749	0.613058	Tpm4	tropomyosin 4 [Source:MGI Symbol;Acc:MGI:2449202]
ENSMUSG00000098692	4.75543	6.73792	0.567056	0.943542	0.0252386	Gm28041	predicted gene	28041 [Source:MGI Symbol;Acc:MGI:5547777]
ENSMUSG00000044034	2.80525	4.27961	0.567021	0.951721	0.0214901	Npb	neuropeptide B [Source:MGI Symbol;Acc:MGI:2387153]
ENSMUSG00000015568	1418.52	2100.58	0.566558	0.633144	0.198498	Lpl	lipoprotein lipase [Source:MGI Symbol;Acc:MGI:96820]
ENSMUSG00000021087	32.9151	48.3815	0.566462	0.796224	0.0989649	Rtn1	reticulon 1 [Source:MGI Symbol;Acc:MGI:1933947]
ENSMUSG00000042041	370.066	547.059	0.565728	0.704764	0.151956	2010003K11Rik	RIKEN cDNA 2010003K11 gene [Source:MGI Symbol;Acc:MGI:1917111]
ENSMUSG00000041859	214.093	316.607	0.565688	0.549456	0.260067	Mcm3	minichromosome maintenance complex component 3 [Source:MGI Symbol;Acc:MGI:101845]
ENSMUSG00000087291	8.22681	12.3979	0.564924	0.931468	0.0308319	Gm11946	predicted gene 11946 [Source:MGI Symbol;Acc:MGI:3650071]
ENSMUSG00000021234	13.1025	18.8379	0.564879	0.880239	0.0553993	Fam161b	family with sequence similarity 161	member B [Source:MGI Symbol;Acc:MGI:2443027]
ENSMUSG00000019945	37.3955	55.6625	0.564373	0.776125	0.110068	Cabcoco1	ciliary associated calcium binding coiled-coil 1 [Source:MGI Symbol;Acc:MGI:1920537]
ENSMUSG00000111079	2.55976	3.9487	0.564219	0.944923	0.0246036	Gm47112	predicted gene	47112 [Source:MGI Symbol;Acc:MGI:6095853]
ENSMUSG00000048327	30.324	44.8019	0.564151	0.932244	0.0304705	Ckap2l	cytoskeleton associated protein 2-like [Source:MGI Symbol;Acc:MGI:1917716]
ENSMUSG00000021208	83.487	123.025	0.563962	0.890863	0.0501892	Ifi27l2b	interferon	alpha-inducible protein 27 like 2B [Source:MGI Symbol;Acc:MGI:1916390]
ENSMUSG00000029622	1136.38	1678.57	0.563842	0.136659	0.86436	Arpc1b	actin related protein 2/3 complex	subunit 1B [Source:MGI Symbol;Acc:MGI:1343142]
ENSMUSG00000079227	217.913	320.906	0.563369	0.723614	0.140493	Ccr5	chemokine (C-C motif) receptor 5 [Source:MGI Symbol;Acc:MGI:107182]
ENSMUSG00000025867	38.0796	55.9792	0.562452	0.624055	0.204777	Cplx2	complexin 2 [Source:MGI Symbol;Acc:MGI:104726]
ENSMUSG00000047712	32.2093	47.195	0.562305	0.747002	0.126678	Ust	uronyl-2-sulfotransferase [Source:MGI Symbol;Acc:MGI:2442406]
ENSMUSG00000039264	47.9881	70.9862	0.562169	0.853169	0.0689647	Gimap3	GTPase	IMAP family member 3 [Source:MGI Symbol;Acc:MGI:1932723]
ENSMUSG00000037375	33.5778	50.1949	0.561906	0.873921	0.0585277	Hhat	hedgehog acyltransferase [Source:MGI Symbol;Acc:MGI:2444681]
ENSMUSG00000048498	34.6613	51.1566	0.561505	0.879326	0.0558501	Cd300e	CD300E molecule [Source:MGI Symbol;Acc:MGI:2387602]
ENSMUSG00000016386	3.95074	5.66623	0.561413	0.942445	0.0257441	Mpped2	metallophosphoesterase domain containing 2 [Source:MGI Symbol;Acc:MGI:1924265]
ENSMUSG00000052852	49.6711	73.0357	0.561252	0.689415	0.161519	Reep1	receptor accessory protein 1 [Source:MGI Symbol;Acc:MGI:1098827]
ENSMUSG00000086714	36.6365	54.3376	0.561128	0.562225	0.25009	0610009E02Rik	RIKEN cDNA 0610009E02 gene [Source:MGI Symbol;Acc:MGI:3698435]
ENSMUSG00000108371	4.33084	6.35647	0.561025	0.953639	0.0206162	Gm38832	predicted gene	38832 [Source:MGI Symbol;Acc:MGI:5621717]
ENSMUSG00000008193	20.6942	29.7339	0.560339	0.919062	0.0366552	Spib	Spi-B transcription factor (Spi-1/PU.1 related) [Source:MGI Symbol;Acc:MGI:892986]
ENSMUSG00000029657	958.925	1412.71	0.559606	0.516887	0.286604	Hsph1	heat shock 105kDa/110kDa protein 1 [Source:MGI Symbol;Acc:MGI:105053]
ENSMUSG00000022389	1534.83	2262.02	0.559438	0.868228	0.0613661	Tef	thyrotroph embryonic factor [Source:MGI Symbol;Acc:MGI:98663]
ENSMUSG00000094942	18.2669	26.8867	0.558712	0.872497	0.0592362	Gm3604	predicted gene 3604 [Source:MGI Symbol;Acc:MGI:3781781]
ENSMUSG00000073728	6.88949	10.3374	0.558531	0.935815	0.02881	Tmem51os1	Tmem51 opposite strand 1 [Source:MGI Symbol;Acc:MGI:3642733]
ENSMUSG00000092486	10.6385	15.5796	0.558498	0.901308	0.0451266	2610524H06Rik	RIKEN cDNA 2610524H06 gene [Source:MGI Symbol;Acc:MGI:2447819]
ENSMUSG00000031428	4.19762	5.67468	0.55816	0.964093	0.0158809	Zcchc18	zinc finger	CCHC domain containing 18 [Source:MGI Symbol;Acc:MGI:1914245]
ENSMUSG00000108984	3.86033	5.67221	0.55795	0.951488	0.0215966	Gm44916	predicted gene 44916 [Source:MGI Symbol;Acc:MGI:5753492]
ENSMUSG00000040891	1441.87	2123.49	0.557805	0.21843	0.660687	Foxa3	forkhead box A3 [Source:MGI Symbol;Acc:MGI:1347477]
ENSMUSG00000003848	120.107	175.407	0.557581	0.370937	0.4307	Nob1	NIN1/RPN12 binding protein 1 homolog [Source:MGI Symbol;Acc:MGI:1914869]
ENSMUSG00000049092	17.5997	26.1071	0.557574	0.833285	0.0792067	Gpr137c	G protein-coupled receptor 137C [Source:MGI Symbol;Acc:MGI:1917963]
ENSMUSG00000020838	8.90515	13.1881	0.557031	0.917519	0.037385	Slc6a4	solute carrier family 6 (neurotransmitter transporter	serotonin)	member 4 [Source:MGI Symbol;Acc:MGI:96285]
ENSMUSG00000022468	11.2804	16.323	0.556991	0.90363	0.0440092	Endou	endonuclease	polyU-specific [Source:MGI Symbol;Acc:MGI:97746]
ENSMUSG00000041323	2.55031	3.84287	0.556792	0.964073	0.0158901	Ak7	adenylate kinase 7 [Source:MGI Symbol;Acc:MGI:1926051]
ENSMUSG00000082361	91.0794	132.788	0.555586	0.694355	0.158419	Btc	betacellulin	epidermal growth factor family member [Source:MGI Symbol;Acc:MGI:99439]
ENSMUSG00000038700	5.02159	7.52155	0.555506	0.964143	0.0158583	Hoxb5	homeobox B5 [Source:MGI Symbol;Acc:MGI:96186]
ENSMUSG00000040511	179.093	263.855	0.555266	0.240549	0.618796	Pvr	poliovirus receptor [Source:MGI Symbol;Acc:MGI:107741]
ENSMUSG00000074220	7.40454	10.7099	0.554588	0.919062	0.0366552	Zfp382	zinc finger protein 382 [Source:MGI Symbol;Acc:MGI:3588204]
ENSMUSG00000030380	7.07627	10.1996	0.55408	0.913605	0.0392417	Mzf1	myeloid zinc finger 1 [Source:MGI Symbol;Acc:MGI:107457]
ENSMUSG00000037095	2604.21	3822.84	0.55378	0.562225	0.25009	Lrg1	leucine-rich alpha-2-glycoprotein 1 [Source:MGI Symbol;Acc:MGI:1924155]
ENSMUSG00000049882	46.456	67.6141	0.552857	0.787761	0.103605	Vcpkmt	valosin containing protein lysine (K) methyltransferase [Source:MGI Symbol;Acc:MGI:2684917]
ENSMUSG00000014905	1837.55	2694.96	0.55283	0.865531	0.0627175	Dnajb9	DnaJ heat shock protein family (Hsp40) member B9 [Source:MGI Symbol;Acc:MGI:1351618]
ENSMUSG00000052684	283.469	414.805	0.552817	0.767719	0.114798	Jun	jun proto-oncogene [Source:MGI Symbol;Acc:MGI:96646]
ENSMUSG00000097383	36.6458	53.9598	0.552171	0.763784	0.11703	1500026H17Rik	RIKEN cDNA 1500026H17 gene [Source:MGI Symbol;Acc:MGI:1916252]
ENSMUSG00000032436	95.5348	139.561	0.551894	0.638922	0.194552	Cmtm7	CKLF-like MARVEL transmembrane domain containing 7 [Source:MGI Symbol;Acc:MGI:2447166]
ENSMUSG00000051354	4.25179	6.33465	0.551888	0.961569	0.0170197	Samd3	sterile alpha motif domain containing 3 [Source:MGI Symbol;Acc:MGI:2685469]
ENSMUSG00000073233	10.4073	15.4062	0.55184	0.920891	0.0357918	Gm9144	predicted gene 9144 [Source:MGI Symbol;Acc:MGI:3643264]
ENSMUSG00000074469	5.04571	7.37245	0.551743	0.945749	0.024224	Gm15348	predicted gene 15348 [Source:MGI Symbol;Acc:MGI:3642533]
ENSMUSG00000022074	9.89053	14.5791	0.551651	0.916958	0.0376507	Tnfrsf10b	tumor necrosis factor receptor superfamily	member 10b [Source:MGI Symbol;Acc:MGI:1341090]
ENSMUSG00000033906	9.88854	14.3671	0.551542	0.952333	0.0212114	Zdhhc15	zinc finger	DHHC domain containing 15 [Source:MGI Symbol;Acc:MGI:1915336]
ENSMUSG00000005514	4658.28	6825.66	0.551276	0.553929	0.256546	Por	P450 (cytochrome) oxidoreductase [Source:MGI Symbol;Acc:MGI:97744]
ENSMUSG00000078495	145.939	213.224	0.551259	0.390042	0.408889	Zfp984	zinc finger protein 984 [Source:MGI Symbol;Acc:MGI:3651978]
ENSMUSG00000093485	17.3889	25.7086	0.551115	0.932603	0.0303032	Gm20708	predicted gene 20708 [Source:MGI Symbol;Acc:MGI:5313155]
ENSMUSG00000020009	907.395	1328.92	0.551031	0.115401	0.937792	Ifngr1	interferon gamma receptor 1 [Source:MGI Symbol;Acc:MGI:107655]
ENSMUSG00000033170	163.641	240.111	0.55103	0.339781	0.4688	Card10	caspase recruitment domain family	member 10 [Source:MGI Symbol;Acc:MGI:2146012]
ENSMUSG00000040061	57.1015	83.4429	0.550986	0.791727	0.101424	Plcb2	phospholipase C	beta 2 [Source:MGI Symbol;Acc:MGI:107465]
ENSMUSG00000098098	15.933	23.5351	0.550837	0.878247	0.0563835	Bvht	braveheart long non-coding RNA [Source:MGI Symbol;Acc:MGI:5434104]
ENSMUSG00000085395	3.84757	5.81054	0.550724	0.955384	0.019822	Gm13056	predicted gene 13056 [Source:MGI Symbol;Acc:MGI:3650725]
ENSMUSG00000000958	103.883	149.691	0.550664	0.662418	0.178868	Slc7a7	solute carrier family 7 (cationic amino acid transporter	y+ system)	member 7 [Source:MGI Symbol;Acc:MGI:1337120]
ENSMUSG00000080875	22.0391	31.8043	0.550466	0.868228	0.0613661	Gm7332	predicted gene 7332 [Source:MGI Symbol;Acc:MGI:3643344]
ENSMUSG00000089628	7.51551	11.1074	0.550193	0.94235	0.025788	Gm9727	predicted gene 9727 [Source:MGI Symbol;Acc:MGI:3779431]
ENSMUSG00000032294	951.469	1393.35	0.550116	0.146564	0.833974	Pkm	pyruvate kinase	muscle [Source:MGI Symbol;Acc:MGI:97591]
ENSMUSG00000110504	4.84223	6.95185	0.550044	0.954322	0.0203049	Gm45797	predicted gene 45797 [Source:MGI Symbol;Acc:MGI:5804912]
ENSMUSG00000020926	37.1499	52.9112	0.549913	0.796224	0.0989649	Adam11	a disintegrin and metallopeptidase domain 11 [Source:MGI Symbol;Acc:MGI:1098667]
ENSMUSG00000095701	50.731	73.758	0.549744	0.720359	0.142451	Gm24830	predicted gene	24830 [Source:MGI Symbol;Acc:MGI:5454607]
ENSMUSG00000096838	50.731	73.758	0.549744	0.720359	0.142451	Gm26232	predicted gene	26232 [Source:MGI Symbol;Acc:MGI:5456009]
ENSMUSG00000033880	562.77	823.403	0.549591	0.207413	0.683164	Lgals3bp	lectin	galactoside-binding	soluble	3 binding protein [Source:MGI Symbol;Acc:MGI:99554]
ENSMUSG00000020893	80.3014	117.452	0.549377	0.962768	0.0164782	Per1	period circadian clock 1 [Source:MGI Symbol;Acc:MGI:1098283]
ENSMUSG00000046160	9.22432	13.4419	0.549335	0.914869	0.0386413	Olig1	oligodendrocyte transcription factor 1 [Source:MGI Symbol;Acc:MGI:1355334]
ENSMUSG00000079608	7.1092	10.274	0.549	0.932244	0.0304705	Stard6	StAR-related lipid transfer (START) domain containing 6 [Source:MGI Symbol;Acc:MGI:2156774]
ENSMUSG00000044258	75.151	109.219	0.548992	0.639616	0.194081	Ctla2a	cytotoxic T lymphocyte-associated protein 2 alpha [Source:MGI Symbol;Acc:MGI:88554]
ENSMUSG00000108298	5.27918	7.58029	0.548894	0.944619	0.0247435	Gm44226	predicted gene	44226 [Source:MGI Symbol;Acc:MGI:5690618]
ENSMUSG00000027722	255.516	373.479	0.548888	0.513325	0.289608	Spata5	spermatogenesis associated 5 [Source:MGI Symbol;Acc:MGI:1927170]
ENSMUSG00000027381	153.33	223.675	0.548841	0.5832	0.234182	Bcl2l11	BCL2-like 11 (apoptosis facilitator) [Source:MGI Symbol;Acc:MGI:1197519]
ENSMUSG00000113836	54.3254	79.9982	0.548808	0.588445	0.230294
ENSMUSG00000069919	672.182	983.199	0.548792	0.928299	0.0323123	Hba-a1	hemoglobin alpha	adult chain 1 [Source:MGI Symbol;Acc:MGI:96015]
ENSMUSG00000061024	304.037	445.657	0.548557	0.0536843	1.27015	Rrs1	ribosome biogenesis regulator 1 [Source:MGI Symbol;Acc:MGI:1929721]
ENSMUSG00000027999	241.349	353.074	0.547903	0.633046	0.198565	Pla2g12a	phospholipase A2	group XIIA [Source:MGI Symbol;Acc:MGI:1913600]
ENSMUSG00000009292	155.416	226.164	0.547853	0.727223	0.138332	Trpm2	transient receptor potential cation channel	subfamily M	member 2 [Source:MGI Symbol;Acc:MGI:1351901]
ENSMUSG00000042677	38.8144	56.4249	0.547733	0.623714	0.205015	Zc3h12a	zinc finger CCCH type containing 12A [Source:MGI Symbol;Acc:MGI:2385891]
ENSMUSG00000024338	656.76	960.153	0.547605	0.321323	0.493059	Psmb8	proteasome (prosome	macropain) subunit	beta type 8 (large multifunctional peptidase 7) [Source:MGI Symbol;Acc:MGI:1346527]
ENSMUSG00000036353	89.2917	130.31	0.54732	0.763978	0.116919	P2ry12	purinergic receptor P2Y	G-protein coupled 12 [Source:MGI Symbol;Acc:MGI:1918089]
ENSMUSG00000087497	35.5238	51.9448	0.546705	0.639818	0.193943	2810001G20Rik	RIKEN cDNA 2810001G20 gene [Source:MGI Symbol;Acc:MGI:1913706]
ENSMUSG00000103009	30.7219	44.9502	0.546019	0.80741	0.0929061	Gm4430	predicted gene 4430 [Source:MGI Symbol;Acc:MGI:3782614]
ENSMUSG00000020014	11.1602	15.1352	0.545297	0.934286	0.0295201	Cfap54	cilia and flagella associated protein 54 [Source:MGI Symbol;Acc:MGI:1922208]
ENSMUSG00000004665	339.281	494.798	0.545281	0.373165	0.428099	Cnn2	calponin 2 [Source:MGI Symbol;Acc:MGI:105093]
ENSMUSG00000049988	81.5707	117.506	0.545207	0.678533	0.168429	Lrrc25	leucine rich repeat containing 25 [Source:MGI Symbol;Acc:MGI:2445284]
ENSMUSG00000034473	520.624	759.896	0.545058	0.328409	0.483585	Sec22a	SEC22 homolog A	vesicle trafficking protein [Source:MGI Symbol;Acc:MGI:2447876]
ENSMUSG00000004110	9.78637	15.2156	0.544896	0.948593	0.0229202	Cacna1e	calcium channel	voltage-dependent	R type	alpha 1E subunit [Source:MGI Symbol;Acc:MGI:106217]
ENSMUSG00000044867	10.209	14.7812	0.544636	0.938395	0.0276143	Gimap1os	GTPase	IMAP family member 1	opposite strand [Source:MGI Symbol;Acc:MGI:3781523]
ENSMUSG00000040829	87.9452	127.722	0.544297	0.723614	0.140493	Zmynd15	zinc finger	MYND-type containing 15 [Source:MGI Symbol;Acc:MGI:3603821]
ENSMUSG00000089942	130.929	190.798	0.544018	0.536857	0.270141	Pira2	paired-Ig-like receptor A2 [Source:MGI Symbol;Acc:MGI:1195970]
ENSMUSG00000025969	959.9	1397.82	0.54323	0.438743	0.357789	Nrp2	neuropilin 2 [Source:MGI Symbol;Acc:MGI:1100492]
ENSMUSG00000049184	25.2196	36.9481	0.542883	0.82077	0.0857787	Purg	purine-rich element binding protein G [Source:MGI Symbol;Acc:MGI:1922279]
ENSMUSG00000054942	65.9384	96.3192	0.542879	0.744727	0.128003	Miga1	mitoguardin 1 [Source:MGI Symbol;Acc:MGI:1924567]
ENSMUSG00000020808	10.2749	14.4411	0.542619	0.951769	0.0214683	Pimreg	PICALM interacting mitotic regulator [Source:MGI Symbol;Acc:MGI:1924434]
ENSMUSG00000057219	67.4893	97.4007	0.542536	0.715468	0.14541	Armc7	armadillo repeat containing 7 [Source:MGI Symbol;Acc:MGI:2679719]
ENSMUSG00000053541	17.2148	25.2269	0.542253	0.909826	0.0410416	Gm4759	predicted gene 4759 [Source:MGI Symbol;Acc:MGI:3647753]
ENSMUSG00000086327	34.0444	49.3462	0.542247	0.788322	0.103296	Slfn5os	schlafen 5	opposite strand [Source:MGI Symbol;Acc:MGI:1923642]
[truncated: 16,028 more rows]

## Sheet: C Mavs HAV v naive
	baseMeanNaive	baseMeanHAV	log2 fold-change	padj	-log10padj	geneID	description
ENSMUSG00000062170	0	26.1741	6.95175	0.340049	0.468458	Fmr1nb	fragile X mental retardation 1 neighbor [Source:MGI Symbol;Acc:MGI:2672032]
ENSMUSG00000107653	0	3.532	4.03138	0.194077	0.712025	Gm31520	predicted gene	31520 [Source:MGI Symbol;Acc:MGI:5590679]
ENSMUSG00000101645	10.7441	157.681	3.87256	0.877521	0.0567424	Gm28635	predicted gene 28635 [Source:MGI Symbol;Acc:MGI:5579341]
ENSMUSG00000026475	321.492	2646.92	3.04058	0.427957	0.3686	Rgs16	regulator of G-protein signaling 16 [Source:MGI Symbol;Acc:MGI:108407]
ENSMUSG00000094065	2.36176	19.3763	3.00238	0.827496	0.0822341	Gm21541	predicted gene	21541 [Source:MGI Symbol;Acc:MGI:5434896]
ENSMUSG00000099568	9.48458	73.857	2.94025	0.174011	0.759423	Gm28513	predicted gene 28513 [Source:MGI Symbol;Acc:MGI:5579219]
ENSMUSG00000027797	2.08587	18.2981	2.83564	0.611938	0.213292	Dclk1	doublecortin-like kinase 1 [Source:MGI Symbol;Acc:MGI:1330861]
ENSMUSG00000047517	17.5123	115.556	2.71695	0.871081	0.0599416	Dmbt1	deleted in malignant brain tumors 1 [Source:MGI Symbol;Acc:MGI:106210]
ENSMUSG00000035557	0	1.18488	2.50322	0.861647	0.0646706	Krt17	keratin 17 [Source:MGI Symbol;Acc:MGI:96691]
ENSMUSG00000089940	2.34468	19.5567	2.46065	0.723457	0.140588	Gm4117	predicted gene 4117 [Source:MGI Symbol;Acc:MGI:3782293]
ENSMUSG00000028358	22.0371	115.039	2.36005	0.203108	0.692274	Zfp618	zinc finger protein 618 [Source:MGI Symbol;Acc:MGI:1919950]
ENSMUSG00000034656	4.31223	25.5626	2.34129	0.408296	0.389025	Cacna1a	calcium channel	voltage-dependent	P/Q type	alpha 1A subunit [Source:MGI Symbol;Acc:MGI:109482]
ENSMUSG00000094306	12.7177	62.6266	2.30351	0.922509	0.0350292	Gm24924	predicted gene	24924 [Source:MGI Symbol;Acc:MGI:5454701]
ENSMUSG00000064941	6.42561	32.3216	2.26218	0.153091	0.815051	Gm23238	predicted gene	23238 [Source:MGI Symbol;Acc:MGI:5453015]
ENSMUSG00000074268	1.57344	8.04363	2.21201	0.917767	0.0372677	Amy2a5	amylase 2a5 [Source:MGI Symbol;Acc:MGI:88020]
ENSMUSG00000018569	3.227	16.2695	2.15944	0.627564	0.202342	Cldn7	claudin 7 [Source:MGI Symbol;Acc:MGI:1859285]
ENSMUSG00000048806	0	0.919892	2.13235	0.821964	0.0851471	Ifnb1	interferon beta 1	fibroblast [Source:MGI Symbol;Acc:MGI:107657]
ENSMUSG00000107169	8.97391	39.7976	2.12851	0.871028	0.0599679	Gm43796	predicted gene 43796 [Source:MGI Symbol;Acc:MGI:5663933]
ENSMUSG00000086916	7.71684	41.3325	2.12227	0.489078	0.310622	Gm15903	predicted gene 15903 [Source:MGI Symbol;Acc:MGI:3802037]
ENSMUSG00000024028	1.25785	5.86438	2.09274	0.838379	0.0765595	Tff2	trefoil factor 2 (spasmolytic protein 1) [Source:MGI Symbol;Acc:MGI:1306805]
ENSMUSG00000094475	5.19794	21.743	2.0818	0.554475	0.256118	Gm11007	predicted gene 11007 [Source:MGI Symbol;Acc:MGI:3779223]
ENSMUSG00000094932	5.19788	21.7428	2.0818	0.554475	0.256118	Gm2007	predicted gene 2007 [Source:MGI Symbol;Acc:MGI:3780177]
ENSMUSG00000095648	33.4851	140.133	2.06749	0.1133	0.945771	Gm2004	predicted gene 2004 [Source:MGI Symbol;Acc:MGI:3780174]
ENSMUSG00000058290	9.1344	39.3478	2.05607	0.639182	0.194376	Espl1	extra spindle pole bodies 1	separase [Source:MGI Symbol;Acc:MGI:2146156]
ENSMUSG00000113245	3.48298	15.2025	2.05361	0.656596	0.182702	Gm48574	predicted gene	48574 [Source:MGI Symbol;Acc:MGI:6098139]
ENSMUSG00000093606	5.00991	19.5167	2.04116	0.405272	0.392253	B130034C11Rik	RIKEN cDNA B130034C11 gene [Source:MGI Symbol;Acc:MGI:3041186]
ENSMUSG00000054641	10.9942	46.2767	2.03921	0.703344	0.152832	Mmrn1	multimerin 1 [Source:MGI Symbol;Acc:MGI:1918195]
ENSMUSG00000003418	1.16641	6.19942	2.02353	0.914782	0.0386822	St8sia6	ST8 alpha-N-acetyl-neuraminide alpha-2	8-sialyltransferase 6 [Source:MGI Symbol;Acc:MGI:2386797]
ENSMUSG00000067768	6.35601	25.0714	2.00787	0.866706	0.0621282	Xlr4b	X-linked lymphocyte-regulated 4B [Source:MGI Symbol;Acc:MGI:1350975]
ENSMUSG00000061780	5.95581	22.3785	1.9219	0.937347	0.0280997	Cfd	complement factor D (adipsin) [Source:MGI Symbol;Acc:MGI:87931]
ENSMUSG00000065734	7.18922	27.0411	1.90972	0.621989	0.206217	Snord49a	small nucleolar RNA	C/D box 49A [Source:MGI Symbol;Acc:MGI:3819538]
ENSMUSG00000099519	10.937	43.1481	1.90795	0.455774	0.341251	Gm29253	predicted gene 29253 [Source:MGI Symbol;Acc:MGI:5579959]
ENSMUSG00000022586	0.474784	1.85007	1.87444	0.848834	0.0711775	Ly6i	lymphocyte antigen 6 complex	locus I [Source:MGI Symbol;Acc:MGI:1888480]
ENSMUSG00000027994	1.39543	5.56383	1.86088	0.721906	0.141519	Mcub	mitochondrial calcium uniporter dominant negative beta subunit [Source:MGI Symbol;Acc:MGI:1914065]
ENSMUSG00000109656	6.21331	23.1341	1.84262	0.213745	0.670103	Gm45548	predicted gene 45548 [Source:MGI Symbol;Acc:MGI:5791384]
ENSMUSG00000095616	26.4546	94.2928	1.83099	0.856535	0.0672549	Gm26244	predicted gene	26244 [Source:MGI Symbol;Acc:MGI:5456021]
ENSMUSG00000053461	12.1531	35.9104	1.81747	0.528449	0.276997	Hhipl2	hedgehog interacting protein-like 2 [Source:MGI Symbol;Acc:MGI:1926022]
ENSMUSG00000096764	1.34319	4.84584	1.77294	0.926951	0.0329431	Gm21985	predicted gene 21985 [Source:MGI Symbol;Acc:MGI:5439454]
ENSMUSG00000022415	4.58692	14.8598	1.76331	0.719366	0.14305	Syngr1	synaptogyrin 1 [Source:MGI Symbol;Acc:MGI:1328323]
ENSMUSG00000031548	10.3288	33.4891	1.71576	0.561025	0.251018	Sfrp1	secreted frizzled-related protein 1 [Source:MGI Symbol;Acc:MGI:892014]
ENSMUSG00000049107	7.53836	25.3746	1.71137	0.21638	0.664783	Ntf3	neurotrophin 3 [Source:MGI Symbol;Acc:MGI:97380]
ENSMUSG00000094257	7.02317	24.4285	1.70994	0.533034	0.273245	Ap3s1-ps2	adaptor-related protein complex 3	sigma 1 subunit	pseudogene 2 [Source:MGI Symbol;Acc:MGI:1929217]
ENSMUSG00000035455	10.8479	35.0635	1.68691	0.470068	0.327839	Fignl1	fidgetin-like 1 [Source:MGI Symbol;Acc:MGI:1890648]
ENSMUSG00000020658	13.0893	36.7451	1.68497	0.362455	0.440746	Efr3b	EFR3 homolog B [Source:MGI Symbol;Acc:MGI:2444851]
ENSMUSG00000091613	8.77802	28.3675	1.68075	0.931344	0.0308897	Gm17046	predicted gene 17046 [Source:MGI Symbol;Acc:MGI:4937873]
ENSMUSG00000027171	4.34887	14.3466	1.6726	0.516048	0.28731	Prrg4	proline rich Gla (G-carboxyglutamic acid) 4 (transmembrane) [Source:MGI Symbol;Acc:MGI:2442211]
ENSMUSG00000030209	4.78515	15.8805	1.66872	0.821964	0.0851471	Grin2b	glutamate receptor	ionotropic	NMDA2B (epsilon 2) [Source:MGI Symbol;Acc:MGI:95821]
ENSMUSG00000108969	7.70179	23.3108	1.65806	0.516048	0.28731	Gm45044	predicted gene 45044 [Source:MGI Symbol;Acc:MGI:5753620]
ENSMUSG00000078249	16.4714	45.2755	1.65423	0.786645	0.104221	Hmga1b	high mobility group AT-hook 1B [Source:MGI Symbol;Acc:MGI:96161]
ENSMUSG00000074269	6.81653	21.859	1.65172	0.806467	0.0934134	Rec114	REC114 meiotic recombination protein [Source:MGI Symbol;Acc:MGI:1920923]
ENSMUSG00000107470	13.0451	38.3589	1.62665	0.21638	0.664783	Gm3375	predicted gene 3375 [Source:MGI Symbol;Acc:MGI:3781553]
ENSMUSG00000059824	338.634	1045.36	1.62542	0.842454	0.0744536	Dbp	D site albumin promoter binding protein [Source:MGI Symbol;Acc:MGI:94866]
ENSMUSG00000024992	11.3655	36.0594	1.61267	0.599865	0.221946	Pde6c	phosphodiesterase 6C	cGMP specific	cone	alpha prime [Source:MGI Symbol;Acc:MGI:105956]
ENSMUSG00000086561	10.1099	31.8094	1.59669	0.348759	0.457475	Gm15540	predicted gene 15540 [Source:MGI Symbol;Acc:MGI:3782988]
ENSMUSG00000031934	12.575	37.3237	1.58402	0.294167	0.531406	Panx1	pannexin 1 [Source:MGI Symbol;Acc:MGI:1860055]
ENSMUSG00000091938	3.86641	12.785	1.57994	0.516052	0.287306	Gm2564	predicted gene 2564 [Source:MGI Symbol;Acc:MGI:3708691]
ENSMUSG00000099517	11.5189	34.438	1.57702	0.678227	0.168625	Hist1h3g	histone cluster 1	H3g [Source:MGI Symbol;Acc:MGI:2145541]
ENSMUSG00000042616	5.61975	17.5066	1.56807	0.836902	0.0773255	Oscp1	organic solute carrier partner 1 [Source:MGI Symbol;Acc:MGI:1916308]
ENSMUSG00000004709	5.75479	17.5801	1.56014	0.723457	0.140588	Cd244	CD244 natural killer cell receptor 2B4 [Source:MGI Symbol;Acc:MGI:109294]
ENSMUSG00000031884	27.5705	80.0011	1.55788	0.119654	0.922072	Ces2d-ps	carboxylesterase 2D	pseudogene [Source:MGI Symbol;Acc:MGI:3704319]
ENSMUSG00000020758	7.91254	22.7045	1.55186	0.723457	0.140588	Itgb4	integrin beta 4 [Source:MGI Symbol;Acc:MGI:96613]
ENSMUSG00000008318	10.4572	32.2079	1.55117	0.616334	0.210184	Relt	RELT tumor necrosis factor receptor [Source:MGI Symbol;Acc:MGI:2443373]
ENSMUSG00000082724	12.8501	35.5495	1.5261	0.667306	0.175675	Gm14416	predicted gene 14416 [Source:MGI Symbol;Acc:MGI:3702407]
ENSMUSG00000094156	130.205	374.505	1.52256	0.766581	0.115442	Sult2a7	sulfotransferase family 2A	dehydroepiandrosterone (DHEA)-preferring	member 7 [Source:MGI Symbol;Acc:MGI:3645246]
ENSMUSG00000111771	11.9335	32.7215	1.52143	0.503119	0.298329	Gm47465	predicted gene	47465 [Source:MGI Symbol;Acc:MGI:6096430]
ENSMUSG00000030256	13.9685	34.3576	1.52092	0.791416	0.101595	Bhlhe41	basic helix-loop-helix family	member e41 [Source:MGI Symbol;Acc:MGI:1930704]
ENSMUSG00000025383	0	0.526591	1.5066	0.927873	0.0325116	Il23a	interleukin 23	alpha subunit p19 [Source:MGI Symbol;Acc:MGI:1932410]
ENSMUSG00000090061	8.11905	23.151	1.49863	0.758233	0.120197	Nwd2	NACHT and WD repeat domain containing 2 [Source:MGI Symbol;Acc:MGI:1920464]
ENSMUSG00000049109	11.6234	33.231	1.49831	0.475898	0.322486	Themis	thymocyte selection associated [Source:MGI Symbol;Acc:MGI:2443552]
ENSMUSG00000095304	7.99215	24.008	1.4981	0.692169	0.159788	Plac9a	placenta specific 9a [Source:MGI Symbol;Acc:MGI:2663998]
ENSMUSG00000097245	6.75014	19.3199	1.49746	0.484882	0.314364	Gm5421	predicted gene 5421 [Source:MGI Symbol;Acc:MGI:3645718]
ENSMUSG00000030827	21.3018	58.3888	1.47113	0.707896	0.15003	Fgf21	fibroblast growth factor 21 [Source:MGI Symbol;Acc:MGI:1861377]
ENSMUSG00000047515	10.187	28.3843	1.4711	0.725922	0.13911	BC049715	cDNA sequence BC049715 [Source:MGI Symbol;Acc:MGI:3605234]
ENSMUSG00000040434	5.93928	16.6348	1.46746	0.6407	0.193345	Large2	LARGE xylosyl- and glucuronyltransferase 2 [Source:MGI Symbol;Acc:MGI:2443769]
ENSMUSG00000065773	29.355	80.1113	1.46582	0.0514942	1.28824	Rnu1b6	U1b6 small nuclear RNA [Source:MGI Symbol;Acc:MGI:104604]
ENSMUSG00000026817	4.33676	14.0391	1.46449	0.717454	0.144206	Ak1	adenylate kinase 1 [Source:MGI Symbol;Acc:MGI:87977]
ENSMUSG00000095701	29.355	80.1113	1.46393	0.0708651	1.14957	Gm24830	predicted gene	24830 [Source:MGI Symbol;Acc:MGI:5454607]
ENSMUSG00000096838	29.355	80.1113	1.46393	0.0708651	1.14957	Gm26232	predicted gene	26232 [Source:MGI Symbol;Acc:MGI:5456009]
ENSMUSG00000095738	103.249	284.43	1.45876	0.243648	0.613238	Gm25313	predicted gene	25313 [Source:MGI Symbol;Acc:MGI:5455090]
ENSMUSG00000044702	14.4502	40.2186	1.45303	0.219912	0.657751	Palb2	partner and localizer of BRCA2 [Source:MGI Symbol;Acc:MGI:3040695]
ENSMUSG00000077734	15.2683	41.3407	1.43545	0.625818	0.203552	Snord83b	small nucleolar RNA	C/D box 83B [Source:MGI Symbol;Acc:MGI:3819557]
ENSMUSG00000029651	18.4596	45.611	1.41923	0.528449	0.276997	Mtus2	microtubule associated tumor suppressor candidate 2 [Source:MGI Symbol;Acc:MGI:1915388]
ENSMUSG00000037465	464.272	1238.63	1.41283	0.449053	0.347702	Klf10	Kruppel-like factor 10 [Source:MGI Symbol;Acc:MGI:1101353]
ENSMUSG00000096852	15.7697	40.2129	1.4006	0.700349	0.154685	Cyp2d12	cytochrome P450	family 2	subfamily d	polypeptide 12 [Source:MGI Symbol;Acc:MGI:88604]
ENSMUSG00000057262	7.11348	19.2776	1.39316	0.561628	0.250551	Gm10020	predicted pseudogene 10020 [Source:MGI Symbol;Acc:MGI:3642192]
ENSMUSG00000062727	30.4734	81.4658	1.38711	0.587151	0.23125	Hist1h2bk	histone cluster 1	H2bk [Source:MGI Symbol;Acc:MGI:2448399]
ENSMUSG00000093956	718.61	1865.95	1.37623	0.861647	0.0646706	Gm24497	predicted gene	24497 [Source:MGI Symbol;Acc:MGI:5454274]
ENSMUSG00000042041	312.107	807.897	1.37361	0.0997346	1.00115	2010003K11Rik	RIKEN cDNA 2010003K11 gene [Source:MGI Symbol;Acc:MGI:1917111]
ENSMUSG00000001228	20.6532	50.9967	1.37163	0.657221	0.182288	Uhrf1	ubiquitin-like	containing PHD and RING finger domains	1 [Source:MGI Symbol;Acc:MGI:1338889]
ENSMUSG00000041220	7782.41	20134.3	1.37136	0.736936	0.13257	Elovl6	ELOVL family member 6	elongation of long chain fatty acids (yeast) [Source:MGI Symbol;Acc:MGI:2156528]
ENSMUSG00000021175	12.7847	31.7206	1.3674	0.497236	0.303438	Cdca7l	cell division cycle associated 7 like [Source:MGI Symbol;Acc:MGI:2384982]
ENSMUSG00000025007	50.7954	127.54	1.35828	0.450011	0.346777	Aldh18a1	aldehyde dehydrogenase 18 family	member A1 [Source:MGI Symbol;Acc:MGI:1888908]
ENSMUSG00000114425	6.21416	16.3716	1.34369	0.841291	0.0750539	Gm33447	predicted gene	33447 [Source:MGI Symbol;Acc:MGI:5592606]
ENSMUSG00000021575	9.24598	24.8167	1.33428	0.535897	0.270919	Ahrr	aryl-hydrocarbon receptor repressor [Source:MGI Symbol;Acc:MGI:1333776]
ENSMUSG00000049882	21.2888	54.6395	1.33145	0.289111	0.538935	Vcpkmt	valosin containing protein lysine (K) methyltransferase [Source:MGI Symbol;Acc:MGI:2684917]
ENSMUSG00000112550	5.29994	13.7972	1.32961	0.678048	0.16874	Gm6627	predicted gene 6627 [Source:MGI Symbol;Acc:MGI:3644486]
ENSMUSG00000111521	50.6316	125.79	1.32323	0.245909	0.609225	Gm48529	predicted gene	48529 [Source:MGI Symbol;Acc:MGI:6098068]
ENSMUSG00000092730	32.4841	81.6371	1.31782	0.140795	0.851411	Snora24	small nucleolar RNA	H/ACA box 24 [Source:MGI Symbol;Acc:MGI:4360223]
ENSMUSG00000093485	8.95888	23.0382	1.30909	0.788404	0.103251	Gm20708	predicted gene 20708 [Source:MGI Symbol;Acc:MGI:5313155]
ENSMUSG00000094772	4.8322	12.739	1.30885	0.715829	0.145191	Rpl29-ps2	ribosomal protein L29	pseudogene 2 [Source:MGI Symbol;Acc:MGI:3648624]
ENSMUSG00000047878	8.26914	21.4205	1.30752	0.703344	0.152832	A4galt	alpha 1	4-galactosyltransferase [Source:MGI Symbol;Acc:MGI:3512453]
ENSMUSG00000032360	13.6891	33.3448	1.29554	0.952594	0.0210921	Hcrtr2	hypocretin (orexin) receptor 2 [Source:MGI Symbol;Acc:MGI:2680765]
ENSMUSG00000044086	3.84465	9.70075	1.28248	0.894761	0.0482932	Lmod3	leiomodin 3 (fetal) [Source:MGI Symbol;Acc:MGI:2444169]
ENSMUSG00000037455	62.5798	157.106	1.27774	0.452194	0.344676	Slc18b1	solute carrier family 18	subfamily B	member 1 [Source:MGI Symbol;Acc:MGI:1923556]
ENSMUSG00000089768	7.38968	18.8185	1.27628	0.627564	0.202342	Tmsb15b1	thymosin beta 15b1 [Source:MGI Symbol;Acc:MGI:3843059]
ENSMUSG00000021872	2.68221	7.39789	1.27098	0.831487	0.0801446	Rnase10	ribonuclease	RNase A family	10 (non-active) [Source:MGI Symbol;Acc:MGI:1922269]
ENSMUSG00000031400	444.88	1073.21	1.27085	0.777633	0.109226	G6pdx	glucose-6-phosphate dehydrogenase X-linked [Source:MGI Symbol;Acc:MGI:105979]
ENSMUSG00000109473	28.4257	69.3981	1.26842	0.664272	0.177654	B930025P03Rik	RIKEN cDNA B930025P03 gene [Source:MGI Symbol;Acc:MGI:2443166]
ENSMUSG00000090171	10.1321	23.7779	1.26678	0.6407	0.193345	Ugt1a2	UDP glucuronosyltransferase 1 family	polypeptide A2 [Source:MGI Symbol;Acc:MGI:3576049]
ENSMUSG00000028862	10.8124	25.1578	1.25563	0.749027	0.125502	Map3k6	mitogen-activated protein kinase kinase kinase 6 [Source:MGI Symbol;Acc:MGI:1855691]
ENSMUSG00000057092	10.812	23.3742	1.25442	0.805719	0.0938166	Fxyd3	FXYD domain-containing ion transport regulator 3 [Source:MGI Symbol;Acc:MGI:107497]
ENSMUSG00000047822	576.794	1378.18	1.2538	0.139301	0.856047	Angptl8	angiopoietin-like 8 [Source:MGI Symbol;Acc:MGI:3643534]
ENSMUSG00000087138	10.7371	26.3144	1.25357	0.536298	0.270594	Gm15545	predicted gene 15545 [Source:MGI Symbol;Acc:MGI:3782994]
ENSMUSG00000009633	951.538	2258.25	1.24637	0.0708651	1.14957	G0s2	G0/G1 switch gene 2 [Source:MGI Symbol;Acc:MGI:1316737]
ENSMUSG00000023755	7.87452	18.3097	1.24109	0.723457	0.140588	Rhebl1	Ras homolog enriched in brain like 1 [Source:MGI Symbol;Acc:MGI:1916409]
ENSMUSG00000064791	11.5755	26.8803	1.24065	0.762243	0.117906	Snord14e	small nucleolar RNA	C/D box 14E [Source:MGI Symbol;Acc:MGI:3851606]
ENSMUSG00000059237	10.2113	25.6367	1.23937	0.6407	0.193345	Ppp1r2-ps4	protein phosphatase 1	regulatory (inhibitor) subunit 2	pseudogene 4 [Source:MGI Symbol;Acc:MGI:3645199]
ENSMUSG00000020131	78.4353	184.678	1.23219	0.533034	0.273245	Pcsk4	proprotein convertase subtilisin/kexin type 4 [Source:MGI Symbol;Acc:MGI:97514]
ENSMUSG00000055413	22.5737	54.7083	1.23084	0.795125	0.0995648	H2-Q5	histocompatibility 2	Q region locus 5 [Source:MGI Symbol;Acc:MGI:95934]
ENSMUSG00000077563	467.931	1095.75	1.22926	0.000625686	3.20364	Snora68	small nucleolar RNA	H/ACA box 68 [Source:MGI Symbol;Acc:MGI:2148181]
ENSMUSG00000038807	31.8648	75.1386	1.22112	0.245909	0.609225	Rap1gap2	RAP1 GTPase activating protein 2 [Source:MGI Symbol;Acc:MGI:3028623]
ENSMUSG00000052912	13.2465	28.3337	1.22081	0.780496	0.107629	Smarca5-ps	SWI/SNF related	matrix associated	actin depenent ragulator of chromatin	subfamily a	member 5	pseudogene [Source:MGI Symbol;Acc:MGI:2443330]
ENSMUSG00000095118	31.6791	72.7044	1.21376	0.608495	0.215743	Snord14d	small nucleolar RNA	C/D box 14D [Source:MGI Symbol;Acc:MGI:3851602]
ENSMUSG00000097487	16.0047	36.8545	1.20379	0.657595	0.182041	Ptges3l	prostaglandin E synthase 3 like [Source:MGI Symbol;Acc:MGI:1916146]
ENSMUSG00000114279	32.8721	76.6224	1.20026	0.661995	0.179145	Hist1h2bm	histone cluster 1	H2bm [Source:MGI Symbol;Acc:MGI:2448404]
ENSMUSG00000025855	5.20884	11.8671	1.19975	0.793337	0.100542	Prkar1b	protein kinase	cAMP dependent regulatory	type I beta [Source:MGI Symbol;Acc:MGI:97759]
ENSMUSG00000074794	7617.03	17433.2	1.19446	0.0227454	1.64311	Arrdc3	arrestin domain containing 3 [Source:MGI Symbol;Acc:MGI:2145242]
ENSMUSG00000010021	7.83709	17.9994	1.19258	0.703344	0.152832	Kif19a	kinesin family member 19A [Source:MGI Symbol;Acc:MGI:2447024]
ENSMUSG00000034614	9.44497	21.6219	1.19233	0.662402	0.178878	Pik3ip1	phosphoinositide-3-kinase interacting protein 1 [Source:MGI Symbol;Acc:MGI:1917016]
ENSMUSG00000007033	8.75764	21.1087	1.19076	0.750571	0.124608	Hspa1l	heat shock protein 1-like [Source:MGI Symbol;Acc:MGI:96231]
ENSMUSG00000022899	42.2679	97.5558	1.18019	0.871782	0.0595919	Slc15a2	solute carrier family 15 (H+/peptide transporter)	member 2 [Source:MGI Symbol;Acc:MGI:1890457]
ENSMUSG00000074254	8108.4	18348	1.17811	0.945752	0.0242228	Cyp2a4	cytochrome P450	family 2	subfamily a	polypeptide 4 [Source:MGI Symbol;Acc:MGI:88596]
ENSMUSG00000039693	6.01275	14.2078	1.17431	0.788404	0.103251	Msantd3	Myb/SANT-like DNA-binding domain containing 3 [Source:MGI Symbol;Acc:MGI:1913915]
ENSMUSG00000094627	13.5751	30.5686	1.1742	0.528449	0.276997	Gm10182	predicted pseudogene 10182 [Source:MGI Symbol;Acc:MGI:3704327]
ENSMUSG00000115312	9.22863	21.8827	1.16643	0.621989	0.206217	Gm8518	predicted gene 8518 [Source:MGI Symbol;Acc:MGI:3645036]
ENSMUSG00000027346	3727.2	8335.71	1.16108	0.018389	1.73544	Gpcpd1	glycerophosphocholine phosphodiesterase 1 [Source:MGI Symbol;Acc:MGI:104898]
ENSMUSG00000028718	15.3624	35.0137	1.1594	0.726637	0.138682	Stil	Scl/Tal1 interrupting locus [Source:MGI Symbol;Acc:MGI:107477]
ENSMUSG00000026785	20.8724	48.0035	1.1551	0.69049	0.160842	Pkn3	protein kinase N3 [Source:MGI Symbol;Acc:MGI:2388285]
ENSMUSG00000000031	25.2117	56.1224	1.15316	0.924377	0.034151	H19	H19	imprinted maternally expressed transcript [Source:MGI Symbol;Acc:MGI:95891]
ENSMUSG00000104346	15.9159	35.7694	1.14917	0.516052	0.287306	Pcdhga3	protocadherin gamma subfamily A	3 [Source:MGI Symbol;Acc:MGI:1935215]
ENSMUSG00000039556	8.10628	17.5455	1.14869	0.723457	0.140588	Ppp1r3f	protein phosphatase 1	regulatory (inhibitor) subunit 3F [Source:MGI Symbol;Acc:MGI:1859617]
ENSMUSG00000069309	6.59786	14.9722	1.148	0.932531	0.0303368	Hist1h2an	histone cluster 1	H2an [Source:MGI Symbol;Acc:MGI:2448300]
ENSMUSG00000005410	88.1513	196.22	1.14745	0.527847	0.277492	Mcm5	minichromosome maintenance complex component 5 [Source:MGI Symbol;Acc:MGI:103197]
ENSMUSG00000040987	28.1561	62.063	1.14711	0.500864	0.30028	Mill2	MHC I like leukocyte 2 [Source:MGI Symbol;Acc:MGI:2179989]
ENSMUSG00000034173	63.7711	142.377	1.14278	0.409997	0.387219	Zbed5	zinc finger	BED type containing 5 [Source:MGI Symbol;Acc:MGI:1919220]
ENSMUSG00000094686	11.4042	25.5647	1.14177	0.842454	0.0744536	Ccl21a	chemokine (C-C motif) ligand 21A (serine) [Source:MGI Symbol;Acc:MGI:1349183]
ENSMUSG00000008136	6.5692	14.8104	1.14008	0.836902	0.0773255	Fhl2	four and a half LIM domains 2 [Source:MGI Symbol;Acc:MGI:1338762]
ENSMUSG00000022687	6.57767	13.2909	1.13923	0.815159	0.0887575	Boc	biregional cell adhesion molecule-related/down-regulated by oncogenes (Cdon) binding protein [Source:MGI Symbol;Acc:MGI:2151153]
ENSMUSG00000064602	27.0127	59.6572	1.13146	0.446962	0.34973	Snora41	small nucleolar RNA	H/ACA box 41 [Source:MGI Symbol;Acc:MGI:3819505]
ENSMUSG00000098369	12.7646	27.8912	1.13139	0.945443	0.0243646	Gm2274	predicted gene 2274 [Source:MGI Symbol;Acc:MGI:3780444]
ENSMUSG00000003484	10.7025	23.9572	1.1311	0.648403	0.188155	Cyp4f18	cytochrome P450	family 4	subfamily f	polypeptide 18 [Source:MGI Symbol;Acc:MGI:1919304]
ENSMUSG00000027716	11.864	27.588	1.12925	0.838013	0.0767491	Trpc3	transient receptor potential cation channel	subfamily C	member 3 [Source:MGI Symbol;Acc:MGI:109526]
ENSMUSG00000077711	13.7854	29.6659	1.12921	0.625818	0.203552	AF357399	snoRNA AF357399 [Source:MGI Symbol;Acc:MGI:5439844]
ENSMUSG00000078686	3645.95	7910.4	1.11753	0.917535	0.0373773	Mup9	major urinary protein 9 [Source:MGI Symbol;Acc:MGI:3782918]
ENSMUSG00000047844	7.91972	17.4182	1.11404	0.823266	0.0844599	Bex4	brain expressed X-linked 4 [Source:MGI Symbol;Acc:MGI:3606746]
ENSMUSG00000031351	8.22621	18.4255	1.11211	0.865702	0.0626318	Zfp185	zinc finger protein 185 [Source:MGI Symbol;Acc:MGI:108095]
ENSMUSG00000009092	24.0891	52.0341	1.10903	0.836902	0.0773255	Derl3	Der1-like domain family	member 3 [Source:MGI Symbol;Acc:MGI:1917627]
ENSMUSG00000002289	1692.89	3636.58	1.10271	0.719366	0.14305	Angptl4	angiopoietin-like 4 [Source:MGI Symbol;Acc:MGI:1888999]
ENSMUSG00000097239	16.8576	34.9759	1.10226	0.662132	0.179055	Gm27029	predicted gene	27029 [Source:MGI Symbol;Acc:MGI:5504144]
ENSMUSG00000087404	15.6749	34.5456	1.10219	0.74698	0.126691	Gm11752	predicted gene 11752 [Source:MGI Symbol;Acc:MGI:3651700]
ENSMUSG00000061013	20.9226	45.9615	1.10124	0.764002	0.116905	Mkx	mohawk homeobox [Source:MGI Symbol;Acc:MGI:2687286]
ENSMUSG00000040663	9.35149	20.0195	1.10079	0.735017	0.133703	Clcf1	cardiotrophin-like cytokine factor 1 [Source:MGI Symbol;Acc:MGI:1930088]
ENSMUSG00000112527	12.1837	25.1527	1.10059	0.937494	0.0280314	Gm35696	predicted gene	35696 [Source:MGI Symbol;Acc:MGI:5594855]
ENSMUSG00000096263	52.7942	112.455	1.09832	0.599865	0.221946	Snord14c	small nucleolar RNA	C/D box 14C [Source:MGI Symbol;Acc:MGI:97971]
ENSMUSG00000084838	25.6267	55.65	1.09788	0.594805	0.225625	Gm10241	predicted pseudogene 10241 [Source:MGI Symbol;Acc:MGI:3704461]
ENSMUSG00000047730	4.60231	8.85102	1.09492	0.893922	0.0487001	Fcgbp	Fc fragment of IgG binding protein [Source:MGI Symbol;Acc:MGI:2444336]
ENSMUSG00000065899	9.27113	19.5996	1.08959	0.633723	0.198101	Gm24523	predicted gene	24523 [Source:MGI Symbol;Acc:MGI:5454300]
ENSMUSG00000050520	5.70284	11.7307	1.08921	0.868563	0.0611985	Cldn8	claudin 8 [Source:MGI Symbol;Acc:MGI:1859286]
ENSMUSG00000065097	24.8006	51.2421	1.08623	0.392823	0.405803	Snora16a	small nucleolar RNA	H/ACA box 16A [Source:MGI Symbol;Acc:MGI:4361141]
ENSMUSG00000019856	13.6653	30.7501	1.0803	0.750571	0.124608	Fam184a	family with sequence similarity 184	member A [Source:MGI Symbol;Acc:MGI:1923156]
ENSMUSG00000096674	31948.5	67529.4	1.07978	0.941498	0.0261804	Mup15	major urinary protein 15 [Source:MGI Symbol;Acc:MGI:3780235]
ENSMUSG00000000305	15.1322	31.857	1.07792	0.722554	0.14113	Cdh4	cadherin 4 [Source:MGI Symbol;Acc:MGI:99218]
ENSMUSG00000084839	66.8503	142.479	1.07783	0.493823	0.306429	Gm14097	predicted gene 14097 [Source:MGI Symbol;Acc:MGI:3651729]
ENSMUSG00000064798	16.8541	34.6023	1.07525	0.806656	0.0933115	n-R5s193	nuclear encoded rRNA 5S 193 [Source:MGI Symbol;Acc:MGI:4422058]
ENSMUSG00000065304	65.7007	138.99	1.07491	0.0514942	1.28824	Gm23245	predicted gene	23245 [Source:MGI Symbol;Acc:MGI:5453022]
ENSMUSG00000031016	111.275	234.34	1.07466	0.793337	0.100542	Wee1	WEE 1 homolog 1 (S. pombe) [Source:MGI Symbol;Acc:MGI:103075]
ENSMUSG00000094830	8.37943	17.2574	1.07361	0.764422	0.116667	n-R5s194	nuclear encoded rRNA 5S 194 [Source:MGI Symbol;Acc:MGI:4422059]
ENSMUSG00000104699	9.42473	20.3784	1.073	0.781232	0.10722	Rps4x-ps	Rps4x retrotransposed pseudogene [Source:MGI Symbol;Acc:MGI:3644569]
ENSMUSG00000030200	8.12868	16.2777	1.07285	0.724083	0.140211	Bcl2l14	BCL2-like 14 (apoptosis facilitator) [Source:MGI Symbol;Acc:MGI:1914063]
ENSMUSG00000029752	106.686	224.137	1.06996	0.907655	0.0420792	Asns	asparagine synthetase [Source:MGI Symbol;Acc:MGI:1350929]
ENSMUSG00000006931	16.6839	35.528	1.06946	0.718843	0.143366	P3h4	prolyl 3-hydroxylase family member 4 (non-enzymatic) [Source:MGI Symbol;Acc:MGI:1913430]
ENSMUSG00000020435	21.2819	44.0667	1.06643	0.841291	0.0750539	Osbp2	oxysterol binding protein 2 [Source:MGI Symbol;Acc:MGI:1921559]
ENSMUSG00000035186	11.7463	24.0736	1.06572	0.838056	0.0767267	Ubd	ubiquitin D [Source:MGI Symbol;Acc:MGI:1344410]
ENSMUSG00000042622	58.5854	123.171	1.06298	0.750571	0.124608	Maff	v-maf musculoaponeurotic fibrosarcoma oncogene family	protein F (avian) [Source:MGI Symbol;Acc:MGI:96910]
ENSMUSG00000037736	35.0811	73.5466	1.06144	0.296991	0.527257	Limch1	LIM and calponin homology domains 1 [Source:MGI Symbol;Acc:MGI:1924819]
ENSMUSG00000046572	98.4623	208.545	1.05968	0.516052	0.287306	Zfp518b	zinc finger protein 518B [Source:MGI Symbol;Acc:MGI:2140750]
ENSMUSG00000032024	42.8226	87.5182	1.05738	0.644257	0.190941	Clmp	CXADR-like membrane protein [Source:MGI Symbol;Acc:MGI:1918816]
ENSMUSG00000109866	8.96752	18.8161	1.0562	0.795125	0.0995648	Gm45714	predicted gene 45714 [Source:MGI Symbol;Acc:MGI:5804829]
ENSMUSG00000032010	44.1792	92.2842	1.05097	0.803194	0.0951793	Usp2	ubiquitin specific peptidase 2 [Source:MGI Symbol;Acc:MGI:1858178]
ENSMUSG00000085772	25.6096	53.9512	1.04713	0.675106	0.170628	D630024D03Rik	RIKEN cDNA D630024D03 gene [Source:MGI Symbol;Acc:MGI:3041224]
ENSMUSG00000026012	3.05121	5.93775	1.04179	0.906721	0.0425263	Cd28	CD28 antigen [Source:MGI Symbol;Acc:MGI:88327]
ENSMUSG00000031262	13.8336	29.1324	1.03912	0.838056	0.0767267	Cenpi	centromere protein I [Source:MGI Symbol;Acc:MGI:2147897]
ENSMUSG00000010538	23.7034	49.4162	1.03683	0.314554	0.502305	Tsacc	TSSK6 activating co-chaperone [Source:MGI Symbol;Acc:MGI:1924177]
ENSMUSG00000045799	15.0114	31.4754	1.03658	0.476959	0.321519	Gm9800	predicted gene 9800 [Source:MGI Symbol;Acc:MGI:3710580]
ENSMUSG00000035601	93.3909	193.933	1.03438	0.0481924	1.31702	Trmt10b	tRNA methyltransferase 10B [Source:MGI Symbol;Acc:MGI:1917184]
ENSMUSG00000109946	9.52514	19.4813	1.03387	0.750571	0.124608	Brd3os	bromodomain containing 3	opposite strand [Source:MGI Symbol;Acc:MGI:106557]
ENSMUSG00000063953	24.3033	50.2638	1.03039	0.791416	0.101595	Amd2	S-adenosylmethionine decarboxylase 2 [Source:MGI Symbol;Acc:MGI:1333111]
ENSMUSG00000086407	12.1518	25.1739	1.02879	0.667306	0.175675	Gm14123	predicted gene 14123 [Source:MGI Symbol;Acc:MGI:3650509]
ENSMUSG00000087259	10.5197	22.5994	1.02676	0.774538	0.110957	2610035D17Rik	RIKEN cDNA 2610035D17 gene [Source:MGI Symbol;Acc:MGI:1919636]
ENSMUSG00000108961	31.3576	65.4435	1.02601	0.393036	0.405567	Gm32540	predicted gene	32540 [Source:MGI Symbol;Acc:MGI:5591699]
ENSMUSG00000069301	21.4569	43.864	1.02545	0.806817	0.0932247	Hist1h2ag	histone cluster 1	H2ag [Source:MGI Symbol;Acc:MGI:2448293]
ENSMUSG00000078673	59504.2	120553	1.01862	0.867668	0.0616464	Mup19	major urinary protein 19 [Source:MGI Symbol;Acc:MGI:3705235]
ENSMUSG00000096403	9.51748	20.0532	1.01536	0.723457	0.140588	Gm9825	predicted gene 9825 [Source:MGI Symbol;Acc:MGI:3708729]
ENSMUSG00000029915	3.5858	7.06839	1.01533	0.856588	0.067228	Clec5a	C-type lectin domain family 5	member a [Source:MGI Symbol;Acc:MGI:1345151]
ENSMUSG00000082938	43.9587	89.2385	1.01409	0.508765	0.293482	Gm2810	predicted pseudogene 2810 [Source:MGI Symbol;Acc:MGI:3780980]
ENSMUSG00000092680	17.1867	34.3259	1.01345	0.842454	0.0744536	Snord55	small nucleolar RNA	C/D box 55 [Source:MGI Symbol;Acc:MGI:3819543]
ENSMUSG00000025804	7.89981	16.124	1.00942	0.836902	0.0773255	Ccr1	chemokine (C-C motif) receptor 1 [Source:MGI Symbol;Acc:MGI:104618]
ENSMUSG00000061825	2555.14	5136.09	1.00778	0.608933	0.215431	Ces2c	carboxylesterase 2C [Source:MGI Symbol;Acc:MGI:2385905]
ENSMUSG00000047492	909.249	1828.11	1.00743	0.22728	0.643439	Inhbe	inhibin beta-E [Source:MGI Symbol;Acc:MGI:109269]
ENSMUSG00000025889	21.6449	43.0763	1.00614	0.851779	0.0696732	Snca	synuclein	alpha [Source:MGI Symbol;Acc:MGI:1277151]
ENSMUSG00000022802	53.3611	109.548	1.00475	0.722554	0.14113	Lmln	leishmanolysin-like (metallopeptidase M8 family) [Source:MGI Symbol;Acc:MGI:2444736]
ENSMUSG00000056598	11.7436	23.6967	1.00475	0.836245	0.0776665	Drc3	dynein regulatory complex subunit 3 [Source:MGI Symbol;Acc:MGI:1921915]
ENSMUSG00000028909	15.125	32.226	1.00371	0.931428	0.0308505	Ptpru	protein tyrosine phosphatase	receptor type	U [Source:MGI Symbol;Acc:MGI:1321151]
ENSMUSG00000064344	30.7115	60.2289	1.00064	0.818622	0.0869167	mt-Tm	mitochondrially encoded tRNA methionine [Source:MGI Symbol;Acc:MGI:102480]
ENSMUSG00000104217	45.7737	92.1032	1.0005	0.939659	0.0270295	Gm37988	predicted gene	37988 [Source:MGI Symbol;Acc:MGI:5611216]
ENSMUSG00000038550	15.6204	32.3052	0.99807	0.885567	0.0527785	Ciart	circadian associated repressor of transcription [Source:MGI Symbol;Acc:MGI:2684975]
ENSMUSG00000068964	76.4013	152.955	0.997964	0.943718	0.0251576	Gm6361	predicted gene 6361 [Source:MGI Symbol;Acc:MGI:3646180]
ENSMUSG00000030882	25.021	49.8	0.994194	0.786807	0.104132	Dnhd1	dynein heavy chain domain 1 [Source:MGI Symbol;Acc:MGI:1924755]
ENSMUSG00000034427	7.51575	15.4839	0.99314	0.939601	0.0270565	Myo15b	myosin XVB [Source:MGI Symbol;Acc:MGI:2685534]
ENSMUSG00000048856	10745.9	21350.1	0.990372	0.213745	0.670103	Slc25a47	solute carrier family 25	member 47 [Source:MGI Symbol;Acc:MGI:2144766]
ENSMUSG00000097184	11.3362	22.1177	0.990359	0.583969	0.23361	4632428C04Rik	RIKEN cDNA 4632428C04 gene [Source:MGI Symbol;Acc:MGI:1921600]
ENSMUSG00000090093	71.1653	143.991	0.990193	0.625818	0.203552	Gm14399	predicted gene 14399 [Source:MGI Symbol;Acc:MGI:3650082]
ENSMUSG00000093044	11.4101	23.279	0.987705	0.720661	0.142269	Snord8	small nucleolar RNA	C/D box 8 [Source:MGI Symbol;Acc:MGI:3819556]
ENSMUSG00000023032	17.0405	33.8786	0.986126	0.822517	0.0848552	Slc4a8	solute carrier family 4 (anion exchanger)	member 8 [Source:MGI Symbol;Acc:MGI:1928745]
ENSMUSG00000089789	11.663	23.4407	0.985511	0.690412	0.160892	Rdh1	retinol dehydrogenase 1 (all trans) [Source:MGI Symbol;Acc:MGI:1195275]
ENSMUSG00000033998	5.93493	12.701	0.982856	0.887125	0.0520151	Kcnk1	potassium channel	subfamily K	member 1 [Source:MGI Symbol;Acc:MGI:109322]
ENSMUSG00000064247	82.8107	165.082	0.979867	0.408015	0.389324	Plcxd1	phosphatidylinositol-specific phospholipase C	X domain containing 1 [Source:MGI Symbol;Acc:MGI:2685422]
ENSMUSG00000031489	19.1528	38.6463	0.977635	0.829442	0.0812139	Adrb3	adrenergic receptor	beta 3 [Source:MGI Symbol;Acc:MGI:87939]
ENSMUSG00000078963	38.2346	74.4152	0.974804	0.408015	0.389324	Hsbp1l1	heat shock factor binding protein 1-like 1 [Source:MGI Symbol;Acc:MGI:1913505]
ENSMUSG00000089739	31.4488	61.6657	0.973444	0.984724	0.0066856	Gm20431	predicted gene 20431 [Source:MGI Symbol;Acc:MGI:5141896]
ENSMUSG00000072898	12.0169	23.8735	0.967038	0.6901	0.161088	Gm10434	predicted gene 10434 [Source:MGI Symbol;Acc:MGI:3708552]
ENSMUSG00000116284	26.1868	50.44	0.962659	0.764002	0.116905
ENSMUSG00000054342	7.90089	15.6454	0.962027	0.832926	0.0793938	Kcnn4	potassium intermediate/small conductance calcium-activated channel	subfamily N	member 4 [Source:MGI Symbol;Acc:MGI:1277957]
ENSMUSG00000070661	272.529	533.165	0.961735	0.330517	0.480806	Rnf186	ring finger protein 186 [Source:MGI Symbol;Acc:MGI:1914075]
ENSMUSG00000027533	3727.4	7249.16	0.959663	0.913951	0.0390773	Fabp5	fatty acid binding protein 5	epidermal [Source:MGI Symbol;Acc:MGI:101790]
ENSMUSG00000032184	7.80091	16.9684	0.95657	0.793337	0.100542	Lysmd2	LysM	putative peptidoglycan-binding	domain containing 2 [Source:MGI Symbol;Acc:MGI:1917332]
ENSMUSG00000052302	280.84	544.105	0.954759	0.0239557	1.62059	Tbc1d30	TBC1 domain family	member 30 [Source:MGI Symbol;Acc:MGI:1921944]
ENSMUSG00000039519	5210.8	10088.8	0.953231	0.94521	0.0244715	Cyp7b1	cytochrome P450	family 7	subfamily b	polypeptide 1 [Source:MGI Symbol;Acc:MGI:104978]
ENSMUSG00000020886	12.9788	24.1057	0.951365	0.888788	0.0512018	Dlg4	discs large MAGUK scaffold protein 4 [Source:MGI Symbol;Acc:MGI:1277959]
ENSMUSG00000091705	15.402	30.3476	0.950506	0.80891	0.0920998	H2-Q2	histocompatibility 2	Q region locus 2 [Source:MGI Symbol;Acc:MGI:95931]
ENSMUSG00000028957	148.66	287.482	0.949714	0.914782	0.0386822	Per3	period circadian clock 3 [Source:MGI Symbol;Acc:MGI:1277134]
ENSMUSG00000084038	67.731	130.538	0.948029	0.81203	0.090428	Gm11295	predicted gene 11295 [Source:MGI Symbol;Acc:MGI:3651595]
ENSMUSG00000083557	30.8152	59.0653	0.945509	0.358169	0.445912	Gm6877	predicted pseudogene 6877 [Source:MGI Symbol;Acc:MGI:3644703]
ENSMUSG00000074280	60.4494	116.174	0.94238	0.917871	0.0372181	Gm6166	predicted gene 6166 [Source:MGI Symbol;Acc:MGI:3645893]
ENSMUSG00000086253	28.7977	54.9331	0.941725	0.952245	0.0212515	Gm13773	predicted gene 13773 [Source:MGI Symbol;Acc:MGI:3712316]
ENSMUSG00000023411	12.042	23.3907	0.935299	0.836902	0.0773255	Nfatc4	nuclear factor of activated T cells	cytoplasmic	calcineurin dependent 4 [Source:MGI Symbol;Acc:MGI:1920431]
ENSMUSG00000085400	17.3966	33.1292	0.930745	0.553126	0.257176	Pard3bos3	par-3 family cell polarity regulator beta	opposite strand 3 [Source:MGI Symbol;Acc:MGI:3651159]
ENSMUSG00000088208	12.8367	23.8185	0.928195	0.750571	0.124608	Gm23751	predicted gene	23751 [Source:MGI Symbol;Acc:MGI:5453528]
ENSMUSG00000063556	35.1287	66.6727	0.926907	0.979643	0.00893233	Gm10132	predicted gene 10132 [Source:MGI Symbol;Acc:MGI:3704449]
ENSMUSG00000058626	6.73448	13.0187	0.926572	0.95303	0.0208936	Capn11	calpain 11 [Source:MGI Symbol;Acc:MGI:1352490]
ENSMUSG00000002870	94.0306	179.022	0.92657	0.502319	0.299021	Mcm2	minichromosome maintenance complex component 2 [Source:MGI Symbol;Acc:MGI:105380]
ENSMUSG00000027694	30.9968	59.4288	0.924884	0.608933	0.215431	Gm8325	predicted pseudogene 8325 [Source:MGI Symbol;Acc:MGI:3644852]
ENSMUSG00000042638	26.448	51.6094	0.924402	0.777246	0.109442	Gucy2c	guanylate cyclase 2c [Source:MGI Symbol;Acc:MGI:106903]
ENSMUSG00000061603	7.71493	15.4962	0.924183	0.781232	0.10722	Akap6	A kinase (PRKA) anchor protein 6 [Source:MGI Symbol;Acc:MGI:3050566]
ENSMUSG00000065750	12.1402	22.5282	0.923714	0.745444	0.127585	Gm23346	predicted gene	23346 [Source:MGI Symbol;Acc:MGI:5453123]
ENSMUSG00000036242	6.96296	12.7953	0.92244	0.898402	0.0465292	3632451O06Rik	RIKEN cDNA 3632451O06 gene [Source:MGI Symbol;Acc:MGI:1914669]
ENSMUSG00000064949	40.271	76.2898	0.921755	0.403186	0.394495	Snora61	small nucleolar RNA	H/ACA box 61 [Source:MGI Symbol;Acc:MGI:3819510]
ENSMUSG00000081752	28.3365	55.218	0.921292	0.612568	0.212845	Sms-ps	spermine synthase	pseudogene [Source:MGI Symbol;Acc:MGI:3705601]
ENSMUSG00000035372	276.75	522.959	0.920182	0.750571	0.124608	1810055G02Rik	RIKEN cDNA 1810055G02 gene [Source:MGI Symbol;Acc:MGI:1919306]
ENSMUSG00000070348	1323.86	2501.5	0.917806	0.889803	0.0507059	Ccnd1	cyclin D1 [Source:MGI Symbol;Acc:MGI:88313]
ENSMUSG00000055114	11.6813	21.9914	0.915448	0.821341	0.0854766	Anxa13	annexin A13 [Source:MGI Symbol;Acc:MGI:1917037]
ENSMUSG00000031072	600.9	1133.32	0.914955	0.793337	0.100542	Oraov1	oral cancer overexpressed 1 [Source:MGI Symbol;Acc:MGI:1919534]
ENSMUSG00000082195	12.0601	22.9944	0.914865	0.735338	0.133513	Gm13034	predicted gene 13034 [Source:MGI Symbol;Acc:MGI:3650252]
ENSMUSG00000022673	146.627	276.112	0.914313	0.262807	0.580364	Mcm4	minichromosome maintenance complex component 4 [Source:MGI Symbol;Acc:MGI:103199]
ENSMUSG00000090031	44.8208	82.503	0.910837	0.35946	0.444349	4732440D04Rik	RIKEN cDNA 4732440D04 gene [Source:MGI Symbol;Acc:MGI:3604103]
ENSMUSG00000027375	16.9428	34.9987	0.90924	0.795431	0.0993973	Mal	myelin and lymphocyte protein	T cell differentiation protein [Source:MGI Symbol;Acc:MGI:892970]
ENSMUSG00000092021	286.83	538.189	0.908329	0.765723	0.115929	Gbp11	guanylate binding protein 11 [Source:MGI Symbol;Acc:MGI:3646307]
ENSMUSG00000043020	4.9619	9.11136	0.904833	0.898461	0.0465009	Wdr63	WD repeat domain 63 [Source:MGI Symbol;Acc:MGI:3045269]
ENSMUSG00000064816	82.3506	153.194	0.903722	0.836902	0.0773255	Gm22357	predicted gene	22357 [Source:MGI Symbol;Acc:MGI:5452134]
ENSMUSG00000009114	9.5023	18.6242	0.902278	0.76927	0.113921	2610028H24Rik	RIKEN cDNA 2610028H24 gene [Source:MGI Symbol;Acc:MGI:1924214]
ENSMUSG00000105362	8.79566	16.6822	0.901982	0.729965	0.136698	Gm43474	predicted gene 43474 [Source:MGI Symbol;Acc:MGI:5663611]
ENSMUSG00000067736	405.629	754.774	0.896813	0.928625	0.0321597	Gm10222	predicted gene 10222 [Source:MGI Symbol;Acc:MGI:3642643]
ENSMUSG00000080717	30.3543	55.1357	0.895468	0.781232	0.10722	B230307C23Rik	RIKEN cDNA B230307C23 gene [Source:MGI Symbol;Acc:MGI:3643396]
ENSMUSG00000064968	14.9055	27.2981	0.892846	0.933964	0.0296698	Snord47	small nucleolar RNA	C/D box 47 [Source:MGI Symbol;Acc:MGI:3819537]
ENSMUSG00000087298	8.08354	15.179	0.89028	0.853367	0.0688643	Gm9392	predicted pseudogene 9392 [Source:MGI Symbol;Acc:MGI:3643262]
ENSMUSG00000035109	39.5646	75.0907	0.890016	0.403693	0.393948	Shc4	SHC (Src homology 2 domain containing) family	member 4 [Source:MGI Symbol;Acc:MGI:2655364]
ENSMUSG00000044306	15.4732	28.5361	0.889906	0.644257	0.190941	4930500M09Rik	RIKEN cDNA 4930500M09 gene [Source:MGI Symbol;Acc:MGI:3630173]
ENSMUSG00000017499	10.3236	18.8312	0.889411	0.899586	0.0459573	Cdc6	cell division cycle 6 [Source:MGI Symbol;Acc:MGI:1345150]
ENSMUSG00000032085	79.3521	147.528	0.889384	0.516048	0.28731	Tagln	transgelin [Source:MGI Symbol;Acc:MGI:106012]
ENSMUSG00000057948	26.1038	49.6089	0.888739	0.842454	0.0744536	Unc13d	unc-13 homolog D (C. elegans) [Source:MGI Symbol;Acc:MGI:1917700]
ENSMUSG00000065870	2420.9	4478.47	0.887005	0.121493	0.915447	Rnu3a	U3A small nuclear RNA [Source:MGI Symbol;Acc:MGI:97977]
ENSMUSG00000097564	42.1661	78.7414	0.886556	0.476959	0.321519	C430014B12Rik	RIKEN cDNA C430014B12 gene [Source:MGI Symbol;Acc:MGI:2444820]
ENSMUSG00000083179	35.4477	67.0967	0.885261	0.362455	0.440746	Gm12693	predicted gene 12693 [Source:MGI Symbol;Acc:MGI:3650224]
ENSMUSG00000085385	114.935	213.754	0.882075	0.289111	0.538935	Snhg17	small nucleolar RNA host gene 17 [Source:MGI Symbol;Acc:MGI:1915358]
ENSMUSG00000049832	13.5602	24.9986	0.88043	0.722554	0.14113	Rbx1-ps	ring-box 1	pseudogene [Source:MGI Symbol;Acc:MGI:3710517]
ENSMUSG00000032786	4677.44	8606.23	0.879577	0.750571	0.124608	Alas1	aminolevulinic acid synthase 1 [Source:MGI Symbol;Acc:MGI:87989]
ENSMUSG00000083022	22.5849	41.5144	0.875836	0.893922	0.0487001	Rps15a-pS1	ribosomal protein S15A	pseudogene 6 [Source:MGI Symbol;Acc:MGI:3650298]
ENSMUSG00000079481	61.2169	116.198	0.875817	0.723457	0.140588	Nhsl2	NHS-like 2 [Source:MGI Symbol;Acc:MGI:3645090]
ENSMUSG00000086150	17.7875	32.2648	0.875421	0.821964	0.0851471	Bach2os	BTB and CNC homology 2	opposite strand [Source:MGI Symbol;Acc:MGI:3041246]
ENSMUSG00000048191	2.89583	5.69877	0.874033	0.941498	0.0261804	Muc6	mucin 6	gastric [Source:MGI Symbol;Acc:MGI:2663233]
ENSMUSG00000086610	62.0168	113.083	0.873838	0.748252	0.125952	Gm15408	predicted gene 15408 [Source:MGI Symbol;Acc:MGI:3705101]
ENSMUSG00000066807	18.133	33.5903	0.87344	0.717454	0.144206	Gm10179	predicted gene 10179 [Source:MGI Symbol;Acc:MGI:3708748]
ENSMUSG00000086813	29.6797	53.0742	0.869329	0.505173	0.29656	Gm13657	predicted gene 13657 [Source:MGI Symbol;Acc:MGI:3650031]
ENSMUSG00000040809	9.11148	16.4317	0.868563	0.875727	0.0576314	Chil3	chitinase-like 3 [Source:MGI Symbol;Acc:MGI:1330860]
ENSMUSG00000078190	12.8979	25.835	0.865544	0.836902	0.0773255	Dnm3os	dynamin 3	opposite strand [Source:MGI Symbol;Acc:MGI:3052332]
ENSMUSG00000002068	12.3861	22.6413	0.865457	0.882256	0.0544055	Ccne1	cyclin E1 [Source:MGI Symbol;Acc:MGI:88316]
ENSMUSG00000111082	7.05484	13.5622	0.864447	0.83369	0.0789953	Gm30934	predicted gene	30934 [Source:MGI Symbol;Acc:MGI:5590093]
ENSMUSG00000021208	81.1192	147.966	0.864001	0.836622	0.077471	Ifi27l2b	interferon	alpha-inducible protein 27 like 2B [Source:MGI Symbol;Acc:MGI:1916390]
ENSMUSG00000083478	35.0533	64.0837	0.863247	0.94521	0.0244715	Gm15375	predicted gene 15375 [Source:MGI Symbol;Acc:MGI:3705815]
ENSMUSG00000025500	15.0119	27.0295	0.862487	0.836902	0.0773255	Lmntd2	lamin tail domain containing 2 [Source:MGI Symbol;Acc:MGI:1919250]
ENSMUSG00000087474	26.4874	48.6331	0.859548	0.452982	0.343919	Gm12100	predicted gene 12100 [Source:MGI Symbol;Acc:MGI:3651586]
ENSMUSG00000036902	18.3007	33.9761	0.857833	0.785202	0.105019	Neto2	neuropilin (NRP) and tolloid (TLL)-like 2 [Source:MGI Symbol;Acc:MGI:1921763]
ENSMUSG00000051890	10.6969	19.7475	0.85714	0.829828	0.0810117	Klhdc1	kelch domain containing 1 [Source:MGI Symbol;Acc:MGI:2672853]
ENSMUSG00000070572	20.0561	36.0032	0.856425	0.646727	0.189279	Trmt112-ps2	tRNA methyltransferase 11-2	pseudogene 2 [Source:MGI Symbol;Acc:MGI:3651720]
ENSMUSG00000096549	7.69653	14.3155	0.854563	0.937494	0.0280314	Prickle4	prickle planar cell polarity protein 4 [Source:MGI Symbol;Acc:MGI:2685785]
ENSMUSG00000103735	17.1617	31.7892	0.854374	0.753369	0.122992	Gm38317	predicted gene	38317 [Source:MGI Symbol;Acc:MGI:5611545]
ENSMUSG00000108659	18.7397	33.908	0.852563	0.806817	0.0932247	Gm34121	predicted gene	34121 [Source:MGI Symbol;Acc:MGI:5593280]
ENSMUSG00000025324	12.0278	22.7242	0.85114	0.781232	0.10722	Atp10a	ATPase	class V	type 10A [Source:MGI Symbol;Acc:MGI:1330809]
ENSMUSG00000067818	95.8229	173.308	0.849384	0.621024	0.206891	Myl9	myosin	light polypeptide 9	regulatory [Source:MGI Symbol;Acc:MGI:2138915]
ENSMUSG00000080772	8.30775	13.9844	0.848988	0.8728	0.0590851	Gm12543	predicted gene 12543 [Source:MGI Symbol;Acc:MGI:3649591]
ENSMUSG00000003452	7.17862	13.3376	0.848831	0.907655	0.0420792	Bicd1	BICD cargo adaptor 1 [Source:MGI Symbol;Acc:MGI:1101760]
ENSMUSG00000018168	10.8574	20.2196	0.845525	0.937347	0.0280997	Ikzf3	IKAROS family zinc finger 3 [Source:MGI Symbol;Acc:MGI:1342542]
ENSMUSG00000099759	13.7816	25.5913	0.844548	0.798361	0.0978009	1700030C10Rik	RIKEN cDNA 1700030C10 gene [Source:MGI Symbol;Acc:MGI:1916763]
ENSMUSG00000029161	18.7795	32.8394	0.843936	0.848834	0.0711775	Cgref1	cell growth regulator with EF hand domain 1 [Source:MGI Symbol;Acc:MGI:1915817]
ENSMUSG00000024791	14.6225	27.0307	0.842465	0.836902	0.0773255	Cdca5	cell division cycle associated 5 [Source:MGI Symbol;Acc:MGI:1915099]
ENSMUSG00000050423	14.1363	25.1104	0.841474	0.906721	0.0425263	Ppp1r3g	protein phosphatase 1	regulatory (inhibitor) subunit 3G [Source:MGI Symbol;Acc:MGI:1923737]
ENSMUSG00000111942	706.544	1265.5	0.841299	0.806057	0.0936343	Gm5182	predicted gene 5182 [Source:MGI Symbol;Acc:MGI:3649174]
ENSMUSG00000082806	60.0055	107.845	0.841151	0.156148	0.806465	Rpl13-ps1	ribosomal protein L13	pseudogene 1 [Source:MGI Symbol;Acc:MGI:3649805]
ENSMUSG00000085972	17.1268	31.3892	0.838122	0.727753	0.138016	1110028F11Rik	RIKEN cDNA 1110028F11 gene [Source:MGI Symbol;Acc:MGI:1915940]
ENSMUSG00000083287	1696.11	3030.77	0.837905	0.179171	0.746732	Gm13502	predicted gene 13502 [Source:MGI Symbol;Acc:MGI:3649894]
ENSMUSG00000032322	6.7287	13.0878	0.837187	0.83369	0.0789953	Pstpip1	proline-serine-threonine phosphatase-interacting protein 1 [Source:MGI Symbol;Acc:MGI:1321396]
ENSMUSG00000053553	82.6083	144.588	0.835828	0.534464	0.272081	3110082I17Rik	RIKEN cDNA 3110082I17 gene [Source:MGI Symbol;Acc:MGI:1920462]
ENSMUSG00000074867	18.5956	31.9351	0.834807	0.836245	0.0776665	Zfp808	zinc finger protein 808 [Source:MGI Symbol;Acc:MGI:3704127]
ENSMUSG00000065118	125.72	223.846	0.83466	0.22728	0.643439	Gm23297	predicted gene	23297 [Source:MGI Symbol;Acc:MGI:5453074]
ENSMUSG00000097730	158.828	282.885	0.832992	0.291743	0.534999	Gm26588	predicted gene	26588 [Source:MGI Symbol;Acc:MGI:5477082]
ENSMUSG00000078675	12860.3	22900.3	0.832465	0.919517	0.0364404	Mup16	major urinary protein 16 [Source:MGI Symbol;Acc:MGI:3780250]
ENSMUSG00000108573	7.48337	13.3618	0.831481	0.851357	0.0698884	Gm44986	predicted gene 44986 [Source:MGI Symbol;Acc:MGI:5753562]
ENSMUSG00000027555	12.2371	21.9347	0.830931	0.856728	0.067157	Car13	carbonic anhydrase 13 [Source:MGI Symbol;Acc:MGI:1931322]
ENSMUSG00000073787	31.7117	57.6892	0.830354	0.536912	0.270097	Gm10575	predicted gene 10575 [Source:MGI Symbol;Acc:MGI:3708765]
ENSMUSG00000072945	15.5509	27.5681	0.828368	0.849086	0.0710484	Ripply1	ripply transcriptional repressor 1 [Source:MGI Symbol;Acc:MGI:3614797]
ENSMUSG00000036743	17.7988	32.6616	0.82555	0.785508	0.104849	Psma8	proteasome (prosome	macropain) subunit	alpha type	8 [Source:MGI Symbol;Acc:MGI:1920927]
ENSMUSG00000039611	14.0433	31.4488	0.824779	0.842454	0.0744536	Tmem246	transmembrane protein 246 [Source:MGI Symbol;Acc:MGI:1914313]
ENSMUSG00000099342	22.2295	40.4812	0.824369	0.782863	0.106314	Gm18180	predicted gene	18180 [Source:MGI Symbol;Acc:MGI:5010365]
ENSMUSG00000079550	12.3809	24.4895	0.823392	0.795431	0.0993973	Mpp4	membrane protein	palmitoylated 4 (MAGUK p55 subfamily member 4) [Source:MGI Symbol;Acc:MGI:2386681]
ENSMUSG00000025014	135.373	239.586	0.822228	0.872969	0.0590013	Dntt	deoxynucleotidyltransferase	terminal [Source:MGI Symbol;Acc:MGI:98659]
ENSMUSG00000029377	10.7281	18.6093	0.821499	0.917881	0.0372138	Ereg	epiregulin [Source:MGI Symbol;Acc:MGI:107508]
ENSMUSG00000110341	9.02315	15.9536	0.821117	0.893228	0.0490379	Gm45424	predicted gene 45424 [Source:MGI Symbol;Acc:MGI:5791260]
ENSMUSG00000034457	41.6587	75.1625	0.820526	0.823611	0.0842776	Eda2r	ectodysplasin A2 receptor [Source:MGI Symbol;Acc:MGI:2442860]
ENSMUSG00000001707	141.739	251.104	0.820203	0.35946	0.444349	Eef1e1	eukaryotic translation elongation factor 1 epsilon 1 [Source:MGI Symbol;Acc:MGI:1913393]
ENSMUSG00000021850	10.9506	19.4869	0.819311	0.843882	0.0737181	1700011H14Rik	RIKEN cDNA 1700011H14 gene [Source:MGI Symbol;Acc:MGI:1914332]
ENSMUSG00000017176	48.5843	87.1943	0.81845	0.258383	0.587736	Nt5c3b	5'-nucleotidase	cytosolic IIIB [Source:MGI Symbol;Acc:MGI:1915356]
ENSMUSG00000001672	11.4064	19.8253	0.818403	0.842454	0.0744536	Marveld3	MARVEL (membrane-associating) domain containing 3 [Source:MGI Symbol;Acc:MGI:1920858]
ENSMUSG00000075514	17.1982	31.5206	0.817799	0.703344	0.152832	Gm13375	predicted gene 13375 [Source:MGI Symbol;Acc:MGI:3649913]
ENSMUSG00000030598	15.6065	28.4598	0.815196	0.719751	0.142818	Fbxo17	F-box protein 17 [Source:MGI Symbol;Acc:MGI:1354707]
ENSMUSG00000050900	35.495	63.3897	0.813186	0.558192	0.253216	Gm7327	predicted gene 7327 [Source:MGI Symbol;Acc:MGI:3646274]
ENSMUSG00000040167	37.2632	66.8918	0.810522	0.565957	0.247217	Ikzf5	IKAROS family zinc finger 5 [Source:MGI Symbol;Acc:MGI:1914393]
ENSMUSG00000034437	68.6476	121.566	0.80948	0.341043	0.46719	Gm9761	predicted gene 9761 [Source:MGI Symbol;Acc:MGI:3708640]
ENSMUSG00000036390	105.862	183.725	0.806779	0.344708	0.462549	Gadd45a	growth arrest and DNA-damage-inducible 45 alpha [Source:MGI Symbol;Acc:MGI:107799]
ENSMUSG00000034810	13.2533	23.826	0.805997	0.915566	0.0383104	Scn7a	sodium channel	voltage-gated	type VII	alpha [Source:MGI Symbol;Acc:MGI:102965]
ENSMUSG00000082896	27.4345	48.5514	0.804212	0.49894	0.301951	Gm5844	predicted gene 5844 [Source:MGI Symbol;Acc:MGI:3645252]
ENSMUSG00000060548	321.852	561.282	0.802873	0.484113	0.315053	Tnfrsf19	tumor necrosis factor receptor superfamily	member 19 [Source:MGI Symbol;Acc:MGI:1352474]
ENSMUSG00000093355	257.009	447.585	0.802821	0.0941827	1.02603	Snora26	small nucleolar RNA	H/ACA box 26 [Source:MGI Symbol;Acc:MGI:3819495]
ENSMUSG00000001025	44.5696	78.3654	0.798994	0.778351	0.108824	S100a6	S100 calcium binding protein A6 (calcyclin) [Source:MGI Symbol;Acc:MGI:1339467]
ENSMUSG00000100306	11.2902	19.3058	0.796438	0.877307	0.0568486	Gm29362	predicted gene 29362 [Source:MGI Symbol;Acc:MGI:5580068]
ENSMUSG00000044645	63.0118	108.658	0.795501	0.686141	0.163587	Gm7334	predicted gene 7334 [Source:MGI Symbol;Acc:MGI:3647393]
ENSMUSG00000042254	13.4886	24.0155	0.793749	0.929477	0.0317612	Cilp	cartilage intermediate layer protein	nucleotide pyrophosphohydrolase [Source:MGI Symbol;Acc:MGI:2444507]
ENSMUSG00000073834	28550.8	49489.7	0.793605	0.962077	0.01679	Mup11	major urinary protein 11 [Source:MGI Symbol;Acc:MGI:3709617]
ENSMUSG00000006641	218.772	379.488	0.792442	0.484214	0.314963	Slc5a6	solute carrier family 5 (sodium-dependent vitamin transporter)	member 6 [Source:MGI Symbol;Acc:MGI:2660847]
ENSMUSG00000054422	99149.8	171484	0.790411	0.237888	0.623627	Fabp1	fatty acid binding protein 1	liver [Source:MGI Symbol;Acc:MGI:95479]
ENSMUSG00000024036	57.099	99.9879	0.789763	0.594805	0.225625	Slc37a1	solute carrier family 37 (glycerol-3-phosphate transporter)	member 1 [Source:MGI Symbol;Acc:MGI:2446181]
ENSMUSG00000042745	135.367	234.827	0.789143	0.523548	0.281044	Id1	inhibitor of DNA binding 1 [Source:MGI Symbol;Acc:MGI:96396]
ENSMUSG00000044609	26.626	45.3235	0.78911	0.516048	0.28731	Gm9294	predicted pseudogene 9294 [Source:MGI Symbol;Acc:MGI:3648888]
ENSMUSG00000097416	13.6911	24.5151	0.788925	0.952869	0.0209667	Gm26670	predicted gene	26670 [Source:MGI Symbol;Acc:MGI:5477164]
ENSMUSG00000096916	26.296	45.3173	0.788697	0.594805	0.225625	Zfp850	zinc finger protein 850 [Source:MGI Symbol;Acc:MGI:3036281]
ENSMUSG00000006218	21.9725	37.6518	0.788333	0.718843	0.143366	Fam131c	family with sequence similarity 131	member C [Source:MGI Symbol;Acc:MGI:2685539]
ENSMUSG00000072964	104.949	180.571	0.788221	0.558192	0.253216	Bhlhb9	basic helix-loop-helix domain containing	class B9 [Source:MGI Symbol;Acc:MGI:1917487]
ENSMUSG00000059791	16.1485	28.4267	0.787822	0.844726	0.0732841	Nrm	nurim (nuclear envelope membrane protein) [Source:MGI Symbol;Acc:MGI:2146855]
ENSMUSG00000025395	79.2425	138.35	0.787663	0.52242	0.28198	Prim1	DNA primase	p49 subunit [Source:MGI Symbol;Acc:MGI:97757]
ENSMUSG00000108599	43.8481	75.0085	0.785417	0.703344	0.152832	Gm10616	predicted gene 10616 [Source:MGI Symbol;Acc:MGI:3642103]
ENSMUSG00000025981	567.445	977.897	0.784283	0.603119	0.219597	Coq10b	coenzyme Q10B [Source:MGI Symbol;Acc:MGI:1915126]
ENSMUSG00000024268	7.8748	14.9013	0.781704	0.914411	0.0388588	Celf4	CUGBP	Elav-like family member 4 [Source:MGI Symbol;Acc:MGI:1932407]
ENSMUSG00000030103	1550.18	2665.22	0.781465	0.813334	0.0897313	Bhlhe40	basic helix-loop-helix family	member e40 [Source:MGI Symbol;Acc:MGI:1097714]
ENSMUSG00000066113	28.5201	47.7281	0.780346	0.836902	0.0773255	Adamtsl1	ADAMTS-like 1 [Source:MGI Symbol;Acc:MGI:1924989]
ENSMUSG00000008734	5.7097	9.88906	0.779962	0.917767	0.0372677	Gprc5b	G protein-coupled receptor	family C	group 5	member B [Source:MGI Symbol;Acc:MGI:1927596]
ENSMUSG00000037375	40.1788	69.1366	0.779598	0.836902	0.0773255	Hhat	hedgehog acyltransferase [Source:MGI Symbol;Acc:MGI:2444681]
ENSMUSG00000101308	15.3789	27.7925	0.779525	0.788404	0.103251	Gm28989	predicted gene 28989 [Source:MGI Symbol;Acc:MGI:5579695]
ENSMUSG00000022159	19.7103	28.2312	0.77852	0.889413	0.0508965	Rab2b	RAB2B	member RAS oncogene family [Source:MGI Symbol;Acc:MGI:1923588]
ENSMUSG00000024640	35.6622	60.2238	0.777778	0.8728	0.0590851	Psat1	phosphoserine aminotransferase 1 [Source:MGI Symbol;Acc:MGI:2183441]
ENSMUSG00000114818	50.7726	86.8838	0.777605	0.766581	0.115442	Gm35164	predicted gene	35164 [Source:MGI Symbol;Acc:MGI:5594323]
ENSMUSG00000031861	12.4294	21.9129	0.777047	0.87458	0.0582004	Lpar2	lysophosphatidic acid receptor 2 [Source:MGI Symbol;Acc:MGI:1858422]
ENSMUSG00000058773	50.6118	87.7282	0.776475	0.836902	0.0773255	Hist1h1b	histone cluster 1	H1b [Source:MGI Symbol;Acc:MGI:1861461]
ENSMUSG00000000244	6.57835	12.0548	0.776015	0.924535	0.0340767	Tspan32	tetraspanin 32 [Source:MGI Symbol;Acc:MGI:1350360]
ENSMUSG00000036225	8.32302	13.5972	0.774718	0.842454	0.0744536	Kctd1	potassium channel tetramerisation domain containing 1 [Source:MGI Symbol;Acc:MGI:1918269]
ENSMUSG00000026414	7.12025	12.3794	0.772987	0.935393	0.029006	Tnnt2	troponin T2	cardiac [Source:MGI Symbol;Acc:MGI:104597]
ENSMUSG00000091655	21.6502	36.9328	0.771751	0.79087	0.101895	Gm8741	predicted gene 8741 [Source:MGI Symbol;Acc:MGI:3644779]
ENSMUSG00000059323	20.9026	35.9243	0.771735	0.867789	0.0615857	Tonsl	tonsoku-like	DNA repair protein [Source:MGI Symbol;Acc:MGI:1919999]
ENSMUSG00000092564	26.9741	45.4305	0.77146	0.703344	0.152832	BC051226	cDNA sequence BC051226 [Source:MGI Symbol;Acc:MGI:3039585]
ENSMUSG00000075122	7.37137	13.356	0.770641	0.902178	0.0447077	Cd80	CD80 antigen [Source:MGI Symbol;Acc:MGI:101775]
ENSMUSG00000052301	20.8622	34.4582	0.770542	0.703344	0.152832	Doc2a	double C2	alpha [Source:MGI Symbol;Acc:MGI:109446]
ENSMUSG00000037440	1463.18	2494.92	0.770379	0.528449	0.276997	Vnn1	vanin 1 [Source:MGI Symbol;Acc:MGI:108395]
ENSMUSG00000087213	24.2443	40.9902	0.770203	0.887989	0.0515923	2810408I11Rik	RIKEN cDNA 2810408I11 gene [Source:MGI Symbol;Acc:MGI:1917191]
ENSMUSG00000094463	13.1904	21.2823	0.768954	0.785508	0.104849	Gm8546	predicted gene 8546 [Source:MGI Symbol;Acc:MGI:3647346]
ENSMUSG00000097032	10.6706	18.2002	0.768771	0.871782	0.0595919	4930539J05Rik	RIKEN cDNA 4930539J05 gene [Source:MGI Symbol;Acc:MGI:1922477]
ENSMUSG00000031066	27.556	47.6233	0.768054	0.703344	0.152832	Usp11	ubiquitin specific peptidase 11 [Source:MGI Symbol;Acc:MGI:2384312]
ENSMUSG00000059810	504.346	856.521	0.763227	0.829828	0.0810117	Rgs3	regulator of G-protein signaling 3 [Source:MGI Symbol;Acc:MGI:1354734]
ENSMUSG00000077505	338.946	574.621	0.760853	0.102504	0.989258	Gm24233	predicted gene	24233 [Source:MGI Symbol;Acc:MGI:5454010]
ENSMUSG00000104776	18.8097	32.4604	0.759938	0.810437	0.0912808	Gm43691	predicted gene 43691 [Source:MGI Symbol;Acc:MGI:5663828]
ENSMUSG00000014704	11.1092	18.0411	0.759151	0.867668	0.0616464	Hoxa2	homeobox A2 [Source:MGI Symbol;Acc:MGI:96174]
ENSMUSG00000088990	30.4876	51.6542	0.755283	0.661995	0.179145	Gm22767	predicted gene	22767 [Source:MGI Symbol;Acc:MGI:5452544]
ENSMUSG00000107198	17.8401	29.7906	0.751799	0.75663	0.121117	Gm19619	predicted gene	19619 [Source:MGI Symbol;Acc:MGI:5011804]
ENSMUSG00000065105	215.283	361.904	0.751703	0.191067	0.718814	Gm26130	predicted gene	26130 [Source:MGI Symbol;Acc:MGI:5455907]
ENSMUSG00000094655	981.704	1647.65	0.748306	0.0997346	1.00115	Gm25360	predicted gene	25360 [Source:MGI Symbol;Acc:MGI:5455137]
ENSMUSG00000095385	15.3296	26.5348	0.747863	0.868563	0.0611985	D630033O11Rik	RIKEN cDNA D630033O11 gene [Source:MGI Symbol;Acc:MGI:2685434]
ENSMUSG00000115868	24.7529	42.4744	0.747096	0.786645	0.104221
ENSMUSG00000096458	40.8361	69.8707	0.746677	0.680464	0.167195	Moap1	modulator of apoptosis 1 [Source:MGI Symbol;Acc:MGI:1915555]
ENSMUSG00000100992	615.629	1033	0.746337	0.0585592	1.23241	Gm23925	predicted gene	23925 [Source:MGI Symbol;Acc:MGI:5453702]
ENSMUSG00000052516	101.299	171.935	0.74421	0.299435	0.523697	Robo2	roundabout guidance receptor 2 [Source:MGI Symbol;Acc:MGI:1890110]
ENSMUSG00000087357	13.616	22.0379	0.743461	0.840393	0.0755178	Gm12498	predicted gene 12498 [Source:MGI Symbol;Acc:MGI:3650533]
ENSMUSG00000020178	24.9031	41.8716	0.743294	0.722554	0.14113	Adora2a	adenosine A2a receptor [Source:MGI Symbol;Acc:MGI:99402]
ENSMUSG00000024521	17.7323	31.1206	0.743063	0.795125	0.0995648	Pmaip1	phorbol-12-myristate-13-acetate-induced protein 1 [Source:MGI Symbol;Acc:MGI:1930146]
ENSMUSG00000068859	24.9984	42.0232	0.742394	0.667306	0.175675	Sp9	trans-acting transcription factor 9 [Source:MGI Symbol;Acc:MGI:3574660]
ENSMUSG00000065824	10.0807	17.5631	0.741454	0.894761	0.0482932	Gm26315	predicted gene	26315 [Source:MGI Symbol;Acc:MGI:5456092]
ENSMUSG00000087361	10.318	17.6078	0.741149	0.848834	0.0711775	0610043K17Rik	RIKEN cDNA 0610043K17 gene [Source:MGI Symbol;Acc:MGI:1915650]
ENSMUSG00000026875	11.0217	17.4813	0.74113	0.893228	0.0490379	Traf1	TNF receptor-associated factor 1 [Source:MGI Symbol;Acc:MGI:101836]
ENSMUSG00000056812	19.03	30.2782	0.740628	0.897341	0.0470427	St8sia3	ST8 alpha-N-acetyl-neuraminide alpha-2	8-sialyltransferase 3 [Source:MGI Symbol;Acc:MGI:106019]
ENSMUSG00000051499	10.0912	17.0981	0.74044	0.836902	0.0773255	Zfp786	zinc finger protein 786 [Source:MGI Symbol;Acc:MGI:3026883]
ENSMUSG00000053846	581.318	973.044	0.740175	0.528449	0.276997	Lipg	lipase	endothelial [Source:MGI Symbol;Acc:MGI:1341803]
ENSMUSG00000020776	124.593	208.839	0.739708	0.639182	0.194376	Fbf1	Fas (TNFRSF6) binding factor 1 [Source:MGI Symbol;Acc:MGI:1922033]
ENSMUSG00000038725	36.8468	61.2577	0.738439	0.903157	0.0442365	Pkhd1l1	polycystic kidney and hepatic disease 1-like 1 [Source:MGI Symbol;Acc:MGI:2183153]
ENSMUSG00000028766	241.801	400.053	0.737262	0.490883	0.309022	Alpl	alkaline phosphatase	liver/bone/kidney [Source:MGI Symbol;Acc:MGI:87983]
ENSMUSG00000095217	39.6104	66.743	0.737149	0.836902	0.0773255	Hist1h2bn	histone cluster 1	H2bn [Source:MGI Symbol;Acc:MGI:2448407]
ENSMUSG00000106164	6.32682	10.3675	0.73693	0.903401	0.0441196	9430085M18Rik	RIKEN cDNA 9430085M18 gene [Source:MGI Symbol;Acc:MGI:1924611]
ENSMUSG00000090257	8.9717	14.9195	0.736045	0.906721	0.0425263	Gm4524	predicted gene 4524 [Source:MGI Symbol;Acc:MGI:3782709]
ENSMUSG00000040204	17.8427	29.2625	0.735844	0.920687	0.0358882	Pclaf	PCNA clamp associated factor [Source:MGI Symbol;Acc:MGI:1915276]
ENSMUSG00000092746	359.005	599.276	0.735648	0.21638	0.664783	Rn7S1	7S RNA 6 [Source:MGI Symbol;Acc:MGI:97956]
ENSMUSG00000113626	9.98662	12.9825	0.734479	0.890655	0.0502906	Gm7240	predicted gene 7240 [Source:MGI Symbol;Acc:MGI:3643235]
ENSMUSG00000105081	12.0673	21.1742	0.734235	0.836245	0.0776665	Gm43110	predicted gene 43110 [Source:MGI Symbol;Acc:MGI:5663247]
ENSMUSG00000059461	14.5295	24.1806	0.731591	0.853367	0.0688643	Gm7331	predicted gene 7331 [Source:MGI Symbol;Acc:MGI:3644702]
ENSMUSG00000116164	9.81578	16.5748	0.730897	0.877521	0.0567424
ENSMUSG00000107023	76.2148	124.922	0.729909	0.853367	0.0688643	Gm42715	predicted gene 42715 [Source:MGI Symbol;Acc:MGI:5662852]
ENSMUSG00000063171	287.813	478.889	0.729658	0.533034	0.273245	Rps4l	ribosomal protein S4-like [Source:MGI Symbol;Acc:MGI:1913434]
ENSMUSG00000064600	37.7042	61.8142	0.729313	0.484882	0.314364	Gm25636	predicted gene	25636 [Source:MGI Symbol;Acc:MGI:5455413]
ENSMUSG00000055612	51.1902	83.2932	0.728863	0.75663	0.121117	Cdca7	cell division cycle associated 7 [Source:MGI Symbol;Acc:MGI:1914203]
ENSMUSG00000084145	11.3598	17.6814	0.728236	0.889803	0.0507059	Gm12263	predicted gene 12263 [Source:MGI Symbol;Acc:MGI:3650086]
ENSMUSG00000058258	16655.3	27562.4	0.726798	0.403693	0.393948	Idi1	isopentenyl-diphosphate delta isomerase [Source:MGI Symbol;Acc:MGI:2442264]
ENSMUSG00000090919	25.6313	40.8789	0.724262	0.766581	0.115442	Pabpc4l	poly(A) binding protein	cytoplasmic 4-like [Source:MGI Symbol;Acc:MGI:3643087]
ENSMUSG00000102864	12.6178	20.5507	0.724063	0.840359	0.0755349	Gm37634	predicted gene	37634 [Source:MGI Symbol;Acc:MGI:5610862]
ENSMUSG00000114940	22.8582	38.9736	0.720797	0.718843	0.143366	Gm21378	predicted gene	21378 [Source:MGI Symbol;Acc:MGI:5434733]
ENSMUSG00000114951	22.8582	38.9736	0.720797	0.718843	0.143366	Gm20784	predicted gene	20784 [Source:MGI Symbol;Acc:MGI:5434140]
ENSMUSG00000033105	4761.66	7840.53	0.71954	0.7791	0.108407	Lss	lanosterol synthase [Source:MGI Symbol;Acc:MGI:1336155]
ENSMUSG00000108431	19.3784	32.3122	0.718813	0.932575	0.030316	Gm42375	predicted gene	42375 [Source:MGI Symbol;Acc:MGI:5625260]
ENSMUSG00000032352	26.2771	43.5878	0.717877	0.836902	0.0773255	Lrrc1	leucine rich repeat containing 1 [Source:MGI Symbol;Acc:MGI:2442313]
ENSMUSG00000090110	62.6198	103.471	0.715275	0.615371	0.210863	Cmc4	C-x(9)-C motif containing 4 [Source:MGI Symbol;Acc:MGI:5637812]
ENSMUSG00000044534	131.187	215.28	0.712556	0.744153	0.128338	Ackr2	atypical chemokine receptor 2 [Source:MGI Symbol;Acc:MGI:1891697]
ENSMUSG00000036106	50.9601	85.1169	0.712291	0.484113	0.315053	Prr5	proline rich 5 (renal) [Source:MGI Symbol;Acc:MGI:1924714]
ENSMUSG00000033581	25.1917	42.0435	0.711271	0.827496	0.0822341	Igf2bp2	insulin-like growth factor 2 mRNA binding protein 2 [Source:MGI Symbol;Acc:MGI:1890358]
ENSMUSG00000105837	68.5914	111.387	0.709893	0.809048	0.0920259	Gm35986	predicted gene	35986 [Source:MGI Symbol;Acc:MGI:5595145]
ENSMUSG00000113068	14.7294	24.2315	0.709578	0.856588	0.067228	Gm48133	predicted gene	48133 [Source:MGI Symbol;Acc:MGI:6097494]
ENSMUSG00000042104	83.6209	137.01	0.708565	0.650469	0.186773	Uggt2	UDP-glucose glycoprotein glucosyltransferase 2 [Source:MGI Symbol;Acc:MGI:1913685]
ENSMUSG00000044424	171.1	280.928	0.708528	0.0481924	1.31702	Gm9493	predicted gene 9493 [Source:MGI Symbol;Acc:MGI:3779903]
ENSMUSG00000085436	8.97112	15.052	0.708354	0.871081	0.0599416	Zfp335os	zinc finger protein 335	opposite strand [Source:MGI Symbol;Acc:MGI:3649775]
ENSMUSG00000064453	112.327	182.807	0.707566	0.792098	0.101221	Snord21	small nucleolar RNA	C/D box 21 [Source:MGI Symbol;Acc:MGI:102855]
ENSMUSG00000065208	86.0464	139.106	0.706967	0.408015	0.389324	Gm24616	predicted gene	24616 [Source:MGI Symbol;Acc:MGI:5454393]
ENSMUSG00000030643	432.669	706.411	0.705664	0.841006	0.0752008	Rab30	RAB30	member RAS oncogene family [Source:MGI Symbol;Acc:MGI:1923235]
ENSMUSG00000035863	39.5511	64.1788	0.705415	0.781232	0.10722	Palm	paralemmin [Source:MGI Symbol;Acc:MGI:1261814]
ENSMUSG00000071064	8.85787	14.3489	0.705139	0.888788	0.0512018	Zfp827	zinc finger protein 827 [Source:MGI Symbol;Acc:MGI:2444807]
ENSMUSG00000028359	169.801	276.846	0.70367	0.935681	0.0288724	Orm3	orosomucoid 3 [Source:MGI Symbol;Acc:MGI:97445]
ENSMUSG00000089873	195.319	316.91	0.700105	0.961023	0.0172661	Mup13	major urinary protein 13 [Source:MGI Symbol;Acc:MGI:3702003]
ENSMUSG00000029097	85.7299	141.358	0.698959	0.621024	0.206891	Trmt44	tRNA methyltransferase 44 [Source:MGI Symbol;Acc:MGI:1926140]
ENSMUSG00000094685	12.2874	18.7002	0.698914	0.891486	0.0498854	Gm5900	predicted pseudogene 5900 [Source:MGI Symbol;Acc:MGI:3643907]
ENSMUSG00000049436	14.0857	22.5472	0.698716	0.94372	0.0251569	Upk1b	uroplakin 1B [Source:MGI Symbol;Acc:MGI:98912]
ENSMUSG00000060923	29.6135	48.2595	0.698494	0.722554	0.14113	Acyp2	acylphosphatase 2	muscle type [Source:MGI Symbol;Acc:MGI:1922822]
ENSMUSG00000087439	19.0644	30.6476	0.698097	0.91585	0.0381758	Gm15788	predicted gene 15788 [Source:MGI Symbol;Acc:MGI:3783230]
ENSMUSG00000037661	19.4877	32.5828	0.697962	0.902178	0.0447077	Gpr160	G protein-coupled receptor 160 [Source:MGI Symbol;Acc:MGI:1919112]
ENSMUSG00000110935	18.4265	29.7613	0.696872	0.836902	0.0773255	Gm8834	predicted gene 8834 [Source:MGI Symbol;Acc:MGI:3646859]
ENSMUSG00000049493	179.969	290.64	0.692283	0.787125	0.103957	Pls1	plastin 1 (I-isoform) [Source:MGI Symbol;Acc:MGI:104809]
ENSMUSG00000080540	15.4647	24.1151	0.691348	0.901427	0.0450695	Gm22711	predicted gene	22711 [Source:MGI Symbol;Acc:MGI:5452488]
ENSMUSG00000025648	31.7464	52.5138	0.690694	0.845709	0.0727789	Pfkfb4	6-phosphofructo-2-kinase/fructose-2	6-biphosphatase 4 [Source:MGI Symbol;Acc:MGI:2687284]
ENSMUSG00000091515	22.3358	36.4719	0.69029	0.8058	0.0937726	Zfp422-ps	zinc finger protein 422	pseudogene [Source:MGI Symbol;Acc:MGI:3028594]
ENSMUSG00000044285	300.09	485.608	0.688976	0.25011	0.601869	Gm1821	predicted gene 1821 [Source:MGI Symbol;Acc:MGI:3037679]
ENSMUSG00000031791	51.9229	85.3887	0.688189	0.789185	0.102821	Tmem38a	transmembrane protein 38A [Source:MGI Symbol;Acc:MGI:1921416]
ENSMUSG00000021747	71.8359	115.089	0.687921	0.813334	0.0897313	4930452B06Rik	RIKEN cDNA 4930452B06 gene [Source:MGI Symbol;Acc:MGI:1926154]
ENSMUSG00000074671	11.6459	19.4495	0.68687	0.871782	0.0595919	Tspyl3	TSPY-like 3 [Source:MGI Symbol;Acc:MGI:2139328]
ENSMUSG00000114638	10.8765	18.6059	0.686552	0.899062	0.0462105	Gm31834	predicted gene	31834 [Source:MGI Symbol;Acc:MGI:5590993]
ENSMUSG00000022945	33.8328	56.0617	0.685917	0.877617	0.056695	Chaf1b	chromatin assembly factor 1	subunit B (p60) [Source:MGI Symbol;Acc:MGI:1314881]
ENSMUSG00000102595	235.744	379.232	0.685843	0.640867	0.193232	Gm30097	predicted gene	30097 [Source:MGI Symbol;Acc:MGI:5589256]
ENSMUSG00000081787	43.13	68.8676	0.68491	0.503119	0.298329	Gm13991	predicted gene 13991 [Source:MGI Symbol;Acc:MGI:3651689]
ENSMUSG00000085894	22.3054	36.8461	0.683986	0.777246	0.109442	Gm15832	predicted gene 15832 [Source:MGI Symbol;Acc:MGI:3834078]
ENSMUSG00000110035	24.0806	38.8461	0.683104	0.848834	0.0711775	Gm30931	predicted gene	30931 [Source:MGI Symbol;Acc:MGI:5590090]
ENSMUSG00000061062	24.9637	40.3178	0.683064	0.828566	0.0816731	Gm10093	predicted pseudogene 10093 [Source:MGI Symbol;Acc:MGI:3704479]
ENSMUSG00000109170	15.5113	25.2388	0.683053	0.931987	0.03059	Gm45086	predicted gene 45086 [Source:MGI Symbol;Acc:MGI:5753662]
ENSMUSG00000055228	10.4844	16.7049	0.682975	0.986101	0.00607842	Zfp935	zinc finger protein 935 [Source:MGI Symbol;Acc:MGI:1918758]
ENSMUSG00000096160	9.07957	14.5093	0.682919	0.91355	0.0392678	Gm3436	predicted pseudogene 3436 [Source:MGI Symbol;Acc:MGI:3781613]
ENSMUSG00000090639	188.324	304.337	0.680013	0.684208	0.164812	Gm20425	predicted gene 20425 [Source:MGI Symbol;Acc:MGI:5141890]
ENSMUSG00000097908	59.0985	95.4069	0.678937	0.656596	0.182702	4933404O12Rik	RIKEN cDNA 4933404O12 gene [Source:MGI Symbol;Acc:MGI:1914002]
ENSMUSG00000024665	10117.1	16178	0.677287	0.484742	0.314489	Fads2	fatty acid desaturase 2 [Source:MGI Symbol;Acc:MGI:1930079]
ENSMUSG00000113471	16.9109	27.3155	0.676914	0.939659	0.0270295	Gm48116	predicted gene	48116 [Source:MGI Symbol;Acc:MGI:6097471]
ENSMUSG00000042784	14.3041	19.3857	0.676155	0.924535	0.0340767	Muc1	mucin 1	transmembrane [Source:MGI Symbol;Acc:MGI:97231]
ENSMUSG00000113637	98.0952	156.068	0.675511	0.841291	0.0750539	Gm7049	predicted gene 7049 [Source:MGI Symbol;Acc:MGI:3646400]
ENSMUSG00000000386	25.7657	41.4579	0.675228	0.926884	0.0329747	Mx1	MX dynamin-like GTPase 1 [Source:MGI Symbol;Acc:MGI:97243]
ENSMUSG00000029414	34.205	56.1787	0.673751	0.917767	0.0372677	Kntc1	kinetochore associated 1 [Source:MGI Symbol;Acc:MGI:2673709]
ENSMUSG00000020532	8237.48	13139.2	0.673711	0.829828	0.0810117	Acaca	acetyl-Coenzyme A carboxylase alpha [Source:MGI Symbol;Acc:MGI:108451]
ENSMUSG00000054203	54.5179	87.5748	0.672479	0.906721	0.0425263	Ifi205	interferon activated gene 205 [Source:MGI Symbol;Acc:MGI:101847]
ENSMUSG00000031146	21.9547	34.52	0.672183	0.767854	0.114721	Plp2	proteolipid protein 2 [Source:MGI Symbol;Acc:MGI:1298382]
ENSMUSG00000021226	160.456	255.716	0.671332	0.822544	0.084841	Acot2	acyl-CoA thioesterase 2 [Source:MGI Symbol;Acc:MGI:2159605]
ENSMUSG00000050556	106.377	167.718	0.671224	0.452194	0.344676	Kcnb1	potassium voltage gated channel	Shab-related subfamily	member 1 [Source:MGI Symbol;Acc:MGI:96666]
ENSMUSG00000027397	786.429	1252.31	0.670962	0.836245	0.0776665	Slc20a1	solute carrier family 20	member 1 [Source:MGI Symbol;Acc:MGI:108392]
ENSMUSG00000095609	2.54117	4.22881	0.670355	0.95303	0.0208936	Gm21188	predicted gene	21188 [Source:MGI Symbol;Acc:MGI:5434543]
ENSMUSG00000028990	161.071	257.732	0.670345	0.121493	0.915447	Lzic	leucine zipper and CTNNBIP1 domain containing [Source:MGI Symbol;Acc:MGI:1916401]
ENSMUSG00000021177	66.1849	104.179	0.669621	0.470447	0.32749	Tdp1	tyrosyl-DNA phosphodiesterase 1 [Source:MGI Symbol;Acc:MGI:1920036]
ENSMUSG00000032113	19.6167	31.722	0.669276	0.918568	0.0368886	Chek1	checkpoint kinase 1 [Source:MGI Symbol;Acc:MGI:1202065]
ENSMUSG00000033373	61.8184	97.3884	0.669247	0.470068	0.327839	Fntb	farnesyltransferase	CAAX box	beta [Source:MGI Symbol;Acc:MGI:1861305]
ENSMUSG00000037474	27.5404	43.2638	0.669136	0.892812	0.04924	Dtl	denticleless E3 ubiquitin protein ligase [Source:MGI Symbol;Acc:MGI:1924093]
ENSMUSG00000042751	13.5488	22.1071	0.668297	0.927873	0.0325116	Nmnat2	nicotinamide nucleotide adenylyltransferase 2 [Source:MGI Symbol;Acc:MGI:2444155]
ENSMUSG00000074243	22.452	35.9114	0.667542	0.851779	0.0696732	Gm10651	predicted pseudogene 10651 [Source:MGI Symbol;Acc:MGI:3704290]
ENSMUSG00000028240	5378.55	8542.7	0.667435	0.8728	0.0590851	Cyp7a1	cytochrome P450	family 7	subfamily a	polypeptide 1 [Source:MGI Symbol;Acc:MGI:106091]
ENSMUSG00000090164	22.6137	34.598	0.667074	0.827489	0.082238	BC035044	cDNA sequence BC035044 [Source:MGI Symbol;Acc:MGI:2448540]
ENSMUSG00000106365	11.1663	17.316	0.666941	0.9402	0.0267798	Gm43568	predicted gene 43568 [Source:MGI Symbol;Acc:MGI:5663705]
ENSMUSG00000031778	13.7134	22.8787	0.666933	0.877521	0.0567424	Cx3cl1	chemokine (C-X3-C motif) ligand 1 [Source:MGI Symbol;Acc:MGI:1097153]
ENSMUSG00000024352	26.1755	41.7638	0.6658	0.781232	0.10722	Spata24	spermatogenesis associated 24 [Source:MGI Symbol;Acc:MGI:1918492]
ENSMUSG00000046159	10.1935	15.2621	0.665383	0.94372	0.0251569	Chrm3	cholinergic receptor	muscarinic 3	cardiac [Source:MGI Symbol;Acc:MGI:88398]
ENSMUSG00000102824	38.6729	62.661	0.665034	0.646727	0.189279	Pdcd5-ps	programmed cell death 5	pseudogene [Source:MGI Symbol;Acc:MGI:3782009]
ENSMUSG00000014776	16.8322	26.6619	0.664392	0.887125	0.0520151	Nol3	nucleolar protein 3 (apoptosis repressor with CARD domain) [Source:MGI Symbol;Acc:MGI:1925938]
ENSMUSG00000097482	56.7668	90.2032	0.66318	0.599865	0.221946	Gm17634	predicted gene	17634 [Source:MGI Symbol;Acc:MGI:4937268]
ENSMUSG00000079014	6.25197	10.0113	0.662589	0.939659	0.0270295	Serpina3i	serine (or cysteine) peptidase inhibitor	clade A	member 3I [Source:MGI Symbol;Acc:MGI:2182841]
ENSMUSG00000081207	1033.87	1635.39	0.662452	0.603119	0.219597	Gm13775	predicted gene 13775 [Source:MGI Symbol;Acc:MGI:3712466]
ENSMUSG00000043346	261.029	408.862	0.662376	0.302487	0.519293	Gm6741	predicted gene 6741 [Source:MGI Symbol;Acc:MGI:3643504]
ENSMUSG00000069793	144.487	229.213	0.662355	0.919517	0.0364404	Slfn9	schlafen 9 [Source:MGI Symbol;Acc:MGI:2445121]
ENSMUSG00000089255	1491.94	2359.84	0.662002	0.0585592	1.23241	Snora78	small nucleolar RNA	H/ACA box 7 [Source:MGI Symbol;Acc:MGI:4360056]
ENSMUSG00000078607	72.7067	114.572	0.661802	0.455699	0.341322	1810010H24Rik	RIKEN cDNA 1810010H24 gene [Source:MGI Symbol;Acc:MGI:1916316]
ENSMUSG00000094786	446.269	705.309	0.661165	0.293965	0.531704	Gm14403	predicted gene 14403 [Source:MGI Symbol;Acc:MGI:3649813]
ENSMUSG00000055150	31.8981	49.7123	0.660728	0.6407	0.193345	Zfp78	zinc finger protein 78 [Source:MGI Symbol;Acc:MGI:107783]
ENSMUSG00000072623	37.6456	59.5237	0.659369	0.871081	0.0599416	Zfp9	zinc finger protein 9 [Source:MGI Symbol;Acc:MGI:99210]
ENSMUSG00000038822	145.101	229.455	0.658564	0.463421	0.334024	Hace1	HECT domain and ankyrin repeat containing	E3 ubiquitin protein ligase 1 [Source:MGI Symbol;Acc:MGI:2446110]
ENSMUSG00000028370	5.97433	9.92141	0.65818	0.924955	0.0338793	Pappa	pregnancy-associated plasma protein A [Source:MGI Symbol;Acc:MGI:97479]
ENSMUSG00000058542	32.9819	52.305	0.657687	0.852844	0.0691303	Gm15590	predicted gene 15590 [Source:MGI Symbol;Acc:MGI:3831433]
ENSMUSG00000043192	29.3533	45.9993	0.657164	0.748224	0.125969	Gm1840	predicted gene 1840 [Source:MGI Symbol;Acc:MGI:3037698]
ENSMUSG00000105288	31.6746	49.2496	0.65622	0.781232	0.10722	Gm25820	predicted gene	25820 [Source:MGI Symbol;Acc:MGI:5455597]
ENSMUSG00000064981	448.901	705.236	0.655756	0.00812177	2.09035	Snora70	small nucleolar RNA	H/ACA box 70 [Source:MGI Symbol;Acc:MGI:2148178]
ENSMUSG00000108366	8.21163	13.3673	0.655279	0.956139	0.019479	Gm5586	predicted gene 5586 [Source:MGI Symbol;Acc:MGI:3645853]
ENSMUSG00000066487	19.5163	30.849	0.654794	0.871782	0.0595919	Gm5786	predicted pseudogene 5786 [Source:MGI Symbol;Acc:MGI:3645003]
ENSMUSG00000031112	17.5467	26.7765	0.654763	0.877591	0.0567079	Stk26	serine/threonine kinase 26 [Source:MGI Symbol;Acc:MGI:1917665]
ENSMUSG00000112825	22.4283	35.7134	0.653247	0.8726	0.0591848	Gm9118	predicted gene 9118 [Source:MGI Symbol;Acc:MGI:3648185]
ENSMUSG00000065701	208.653	327.772	0.652738	0.33766	0.47152	Rny1	RNA	Y1 small cytoplasmic	Ro-associated [Source:MGI Symbol;Acc:MGI:97995]
ENSMUSG00000051504	13.2335	20.3615	0.652621	0.887125	0.0520151	Siglech	sialic acid binding Ig-like lectin H [Source:MGI Symbol;Acc:MGI:2443256]
ENSMUSG00000092819	258.832	405.463	0.651945	0.23119	0.636031	Gm23639	predicted gene	23639 [Source:MGI Symbol;Acc:MGI:5453416]
ENSMUSG00000005267	18.7941	30.4722	0.651717	0.877307	0.0568486	Zfp287	zinc finger protein 287 [Source:MGI Symbol;Acc:MGI:2176561]
ENSMUSG00000020083	62.6623	97.3354	0.651593	0.758049	0.120302	Fam241b	family with sequence similarity 241	member B [Source:MGI Symbol;Acc:MGI:1917144]
ENSMUSG00000074373	3027.67	4754.99	0.651484	0.836902	0.0773255	Gm10680	predicted gene 10680 [Source:MGI Symbol;Acc:MGI:3704335]
ENSMUSG00000097125	24.2524	37.5744	0.651378	0.877973	0.0565189	Gm26885	predicted gene	26885 [Source:MGI Symbol;Acc:MGI:5477379]
ENSMUSG00000064513	235.763	369.02	0.651117	0.133737	0.873748	Snora9	small nucleolar RNA	H/ACA box 9 [Source:MGI Symbol;Acc:MGI:5452234]
ENSMUSG00000023571	24.1839	38.6406	0.651097	0.836902	0.0773255	C1qtnf12	C1q and tumor necrosis factor related 12 [Source:MGI Symbol;Acc:MGI:1914639]
ENSMUSG00000005547	21268.5	33384.3	0.650376	0.577806	0.238218	Cyp2a5	cytochrome P450	family 2	subfamily a	polypeptide 5 [Source:MGI Symbol;Acc:MGI:88597]
ENSMUSG00000109713	9.49783	15.6692	0.650253	0.94372	0.0251569	Pvrig	poliovirus receptor related immunoglobulin domain containing [Source:MGI Symbol;Acc:MGI:5596028]
ENSMUSG00000031289	17.0715	27.7666	0.64973	0.935681	0.0288724	Il13ra2	interleukin 13 receptor	alpha 2 [Source:MGI Symbol;Acc:MGI:1277954]
ENSMUSG00000038005	133.647	210.584	0.649367	0.397718	0.400425	Hpf1	histone PARylation factor 1 [Source:MGI Symbol;Acc:MGI:1919862]
ENSMUSG00000055027	134.296	210.942	0.648269	0.707896	0.15003	Smyd1	SET and MYND domain containing 1 [Source:MGI Symbol;Acc:MGI:104790]
ENSMUSG00000018733	281.165	442.983	0.648083	0.430598	0.365928	Pex12	peroxisomal biogenesis factor 12 [Source:MGI Symbol;Acc:MGI:2144177]
ENSMUSG00000020895	22.3833	35.8564	0.647661	0.842454	0.0744536	Tmem107	transmembrane protein 107 [Source:MGI Symbol;Acc:MGI:1914160]
ENSMUSG00000095590	423.159	661.045	0.647368	0.299435	0.523697	Gm24305	predicted gene	24305 [Source:MGI Symbol;Acc:MGI:5454082]
ENSMUSG00000114934	5295.91	8290.86	0.64678	0.55062	0.259148	Gm48342	predicted gene	48342 [Source:MGI Symbol;Acc:MGI:6097804]
ENSMUSG00000040957	88.3549	140.057	0.646031	0.8728	0.0590851	Cables1	CDK5 and Abl enzyme substrate 1 [Source:MGI Symbol;Acc:MGI:1927065]
ENSMUSG00000024869	9.79022	15.2483	0.646004	0.945152	0.0244983	Nudt8	Nucleoside diphosphate-linked moiety X motif 8 [Source:UniProtKB/Swiss-Prot;Acc:Q9CR24]
ENSMUSG00000035686	8509.45	13305.5	0.64495	0.861647	0.0646706	Thrsp	thyroid hormone responsive [Source:MGI Symbol;Acc:MGI:109126]
ENSMUSG00000022528	208.08	325.887	0.643762	0.558192	0.253216	Hes1	hes family bHLH transcription factor 1 [Source:MGI Symbol;Acc:MGI:104853]
ENSMUSG00000083718	18.411	28.6473	0.643114	0.890858	0.0501913	Ccnb2-ps	cyclin B2	pseudogene [Source:MGI Symbol;Acc:MGI:3779896]
ENSMUSG00000075511	173.819	271.609	0.642884	0.774538	0.110957	1700001L05Rik	RIKEN cDNA 1700001L05 gene [Source:MGI Symbol;Acc:MGI:1916541]
ENSMUSG00000050908	52.5345	81.5546	0.6423	0.455699	0.341322	Tvp23a	trans-golgi network vesicle protein 23A [Source:MGI Symbol;Acc:MGI:3665441]
ENSMUSG00000050010	10.0704	15.8677	0.641702	0.929396	0.0317994	Shisa3	shisa family member 3 [Source:MGI Symbol;Acc:MGI:3041225]
ENSMUSG00000040540	21.4125	32.3115	0.641596	0.899062	0.0462105	Gm9770	predicted gene 9770 [Source:MGI Symbol;Acc:MGI:3708545]
ENSMUSG00000027412	151.228	235.143	0.641544	0.502319	0.299021	Lpin3	lipin 3 [Source:MGI Symbol;Acc:MGI:1891342]
ENSMUSG00000040219	14.0983	21.6371	0.638336	0.877307	0.0568486	Ttc12	tetratricopeptide repeat domain 12 [Source:MGI Symbol;Acc:MGI:2444588]
ENSMUSG00000087342	55.7367	87.695	0.638203	0.612319	0.213022	Gm12238	predicted gene 12238 [Source:MGI Symbol;Acc:MGI:3651550]
ENSMUSG00000042182	12.5443	20.546	0.63777	0.94372	0.0251569	Bend6	BEN domain containing 6 [Source:MGI Symbol;Acc:MGI:2444572]
ENSMUSG00000022822	105.025	163.724	0.637299	0.724789	0.139788	Abcc5	ATP-binding cassette	sub-family C (CFTR/MRP)	member 5 [Source:MGI Symbol;Acc:MGI:1351644]
ENSMUSG00000014592	28.1384	43.5086	0.636927	0.8478	0.0717067	Camta1	calmodulin binding transcription activator 1 [Source:MGI Symbol;Acc:MGI:2140230]
ENSMUSG00000026630	13.4957	21.913	0.63483	0.899062	0.0462105	Batf3	basic leucine zipper transcription factor	ATF-like 3 [Source:MGI Symbol;Acc:MGI:1925491]
ENSMUSG00000074364	92.897	140.967	0.634639	0.661995	0.179145	Ehd2	EH-domain containing 2 [Source:MGI Symbol;Acc:MGI:2154274]
ENSMUSG00000008384	173.864	271.944	0.634101	0.612568	0.212845	Sertad1	SERTA domain containing 1 [Source:MGI Symbol;Acc:MGI:1913438]
ENSMUSG00000064558	38.455	59.6649	0.633577	0.818252	0.0871129	Gm24620	predicted gene	24620 [Source:MGI Symbol;Acc:MGI:5454397]
ENSMUSG00000031107	23.8058	37.8764	0.633542	0.848834	0.0711775	Rbmx2	RNA binding motif protein	X-linked 2 [Source:MGI Symbol;Acc:MGI:1919414]
ENSMUSG00000028461	2136.96	3313.24	0.632644	0.463421	0.334024	Ccdc107	coiled-coil domain containing 107 [Source:MGI Symbol;Acc:MGI:1913423]
ENSMUSG00000086212	12.8236	20.2964	0.632471	0.927873	0.0325116	Mkln1os	muskelin 1	intracellular mediator containing kelch motifs	opposite strand [Source:MGI Symbol;Acc:MGI:3651306]
ENSMUSG00000026580	70.5552	108.905	0.632393	0.749253	0.125372	Selp	selectin	platelet [Source:MGI Symbol;Acc:MGI:98280]
ENSMUSG00000091900	30.1542	48.3818	0.631281	0.829828	0.0810117	Gm4353	predicted gene 4353 [Source:MGI Symbol;Acc:MGI:3782538]
ENSMUSG00000028494	15819.1	24495.4	0.631004	0.0585592	1.23241	Plin2	perilipin 2 [Source:MGI Symbol;Acc:MGI:87920]
ENSMUSG00000028128	120.226	182.086	0.63088	0.408015	0.389324	F3	coagulation factor III [Source:MGI Symbol;Acc:MGI:88381]
ENSMUSG00000038372	46.5212	72.2195	0.630378	0.499394	0.301557	Gmds	GDP-mannose 4	6-dehydratase [Source:MGI Symbol;Acc:MGI:1891112]
ENSMUSG00000100774	28.0757	42.8665	0.628534	0.955129	0.0199381	Gm7329	predicted gene 7329 [Source:MGI Symbol;Acc:MGI:3646271]
ENSMUSG00000000295	24.3997	39.2323	0.626592	0.775319	0.110519	Hddc2	HD domain containing 2 [Source:MGI Symbol;Acc:MGI:1916942]
ENSMUSG00000108219	11.0991	16.6279	0.626379	0.917767	0.0372677	Gm44101	predicted gene	44101 [Source:MGI Symbol;Acc:MGI:5690493]
ENSMUSG00000018727	104.644	161.783	0.626215	0.725591	0.139308	Cpsf4l	cleavage and polyadenylation specific factor 4-like [Source:MGI Symbol;Acc:MGI:1277182]
ENSMUSG00000094935	7.83543	12.2812	0.62556	0.939459	0.0271223	Gm9726	predicted gene 9726 [Source:MGI Symbol;Acc:MGI:3648149]
ENSMUSG00000090117	17.0948	26.8222	0.625468	0.838056	0.0767267	Gm16541	predicted gene 16541 [Source:MGI Symbol;Acc:MGI:4414961]
ENSMUSG00000113660	59.7909	93.4217	0.625397	0.749253	0.125372	Gm5626	predicted gene 5626 [Source:MGI Symbol;Acc:MGI:3779505]
ENSMUSG00000072235	304.543	469.617	0.624575	0.621024	0.206891	Tuba1a	tubulin	alpha 1A [Source:MGI Symbol;Acc:MGI:98869]
ENSMUSG00000036890	176.694	272.353	0.622476	0.606093	0.217461	Gtdc1	glycosyltransferase-like domain containing 1 [Source:MGI Symbol;Acc:MGI:2444269]
ENSMUSG00000101972	110.543	172.27	0.62213	0.6407	0.193345	Hist1h3i	histone cluster 1	H3i [Source:MGI Symbol;Acc:MGI:2448350]
ENSMUSG00000034634	37.3596	57.1023	0.621811	0.939659	0.0270295	Ly6d	lymphocyte antigen 6 complex	locus D [Source:MGI Symbol;Acc:MGI:96881]
ENSMUSG00000068877	18394.1	28295.8	0.621354	0.973074	0.0118539	Selenbp2	selenium binding protein 2 [Source:MGI Symbol;Acc:MGI:104859]
ENSMUSG00000078234	838.988	1289.95	0.62096	0.408434	0.388878	Klhdc7a	kelch domain containing 7A [Source:MGI Symbol;Acc:MGI:2444612]
ENSMUSG00000034758	34.3137	49.4088	0.620496	0.841291	0.0750539	Tle6	transducin-like enhancer of split 6 [Source:MGI Symbol;Acc:MGI:2149593]
ENSMUSG00000023393	91.8974	140.345	0.619496	0.770975	0.11296	Slc17a9	solute carrier family 17	member 9 [Source:MGI Symbol;Acc:MGI:1919107]
ENSMUSG00000022434	80.7939	124.202	0.617945	0.627305	0.202521	Fam118a	family with sequence similarity 118	member A [Source:MGI Symbol;Acc:MGI:1920475]
ENSMUSG00000030659	129.083	198.297	0.617945	0.764422	0.116667	Nucb2	nucleobindin 2 [Source:MGI Symbol;Acc:MGI:1858179]
ENSMUSG00000064841	51.9227	79.1161	0.617029	0.625818	0.203552	Gm26205	predicted gene	26205 [Source:MGI Symbol;Acc:MGI:5455982]
ENSMUSG00000078134	16.0524	25.7023	0.616765	0.854874	0.068098	Gm12355	predicted gene 12355 [Source:MGI Symbol;Acc:MGI:3649769]
ENSMUSG00000065817	14.1013	21.0595	0.615711	0.868562	0.0611991	Gm24698	predicted gene	24698 [Source:MGI Symbol;Acc:MGI:5454475]
ENSMUSG00000065628	21.9125	33.4954	0.614429	0.89512	0.0481187	Snord33	small nucleolar RNA	C/D box 33 [Source:MGI Symbol;Acc:MGI:1351323]
ENSMUSG00000028457	22.8829	35.2318	0.613902	0.889413	0.0508965	Atp8b5	ATPase	class I	type 8B	member 5 [Source:MGI Symbol;Acc:MGI:2444287]
ENSMUSG00000045934	92.1444	143.722	0.613217	0.855492	0.0677839	Mtmr11	myotubularin related protein 11 [Source:MGI Symbol;Acc:MGI:2652817]
ENSMUSG00000093916	51.2896	78.5386	0.612944	0.896463	0.0474678	Gm379	predicted gene 379 [Source:MGI Symbol;Acc:MGI:2685225]
ENSMUSG00000029797	16.2222	28.128	0.612887	0.921622	0.0354472	Sspo	SCO-spondin [Source:MGI Symbol;Acc:MGI:2674311]
ENSMUSG00000064925	18.4892	28.2322	0.61173	0.936816	0.0283456	Snora62	small nucleolar RNA	H/ACA box 62 [Source:MGI Symbol;Acc:MGI:2148179]
ENSMUSG00000053101	6.4751	9.51243	0.610968	0.939659	0.0270295	Gpr141	G protein-coupled receptor 141 [Source:MGI Symbol;Acc:MGI:2672983]
ENSMUSG00000043510	72.3621	110.275	0.609794	0.6407	0.193345	Hscb	HscB iron-sulfur cluster co-chaperone [Source:MGI Symbol;Acc:MGI:2141135]
ENSMUSG00000065862	77.9293	118.487	0.609558	0.702943	0.15308	Gm24029	predicted gene	24029 [Source:MGI Symbol;Acc:MGI:5453806]
ENSMUSG00000037341	40.3803	62.4613	0.609405	0.832926	0.0793938	Slc9a7	solute carrier family 9 (sodium/hydrogen exchanger)	member 7 [Source:MGI Symbol;Acc:MGI:2444530]
ENSMUSG00000085962	99.942	152.731	0.608885	0.392253	0.406434	Gm16984	predicted gene	16984 [Source:MGI Symbol;Acc:MGI:4439908]
ENSMUSG00000065362	34.4101	52.1126	0.608869	0.705585	0.151451	Gm24411	predicted gene	24411 [Source:MGI Symbol;Acc:MGI:5454188]
ENSMUSG00000037784	16.4411	25.6985	0.608505	0.916313	0.0379563	Dzip1l	DAZ interacting protein 1-like [Source:MGI Symbol;Acc:MGI:1919757]
ENSMUSG00000032892	25.3475	39.4116	0.606975	0.856728	0.067157	Rangrf	RAN guanine nucleotide release factor [Source:MGI Symbol;Acc:MGI:1889073]
ENSMUSG00000094388	48.001	73.5365	0.606924	0.73391	0.134357	Gm8783	predicted pseudogene 8783 [Source:MGI Symbol;Acc:MGI:3646027]
ENSMUSG00000096592	48.001	73.5365	0.606924	0.73391	0.134357	Gm15801	predicted gene 15801 [Source:MGI Symbol;Acc:MGI:3779625]
ENSMUSG00000091478	160.841	245.252	0.605593	0.335773	0.473955	Gm10039	predicted pseudogene 10039 [Source:MGI Symbol;Acc:MGI:3704382]
ENSMUSG00000032649	39.7254	60.7906	0.605423	0.830961	0.0804193	Colgalt2	collagen beta(1-O)galactosyltransferase 2 [Source:MGI Symbol;Acc:MGI:2138232]
ENSMUSG00000021198	12.1852	18.9412	0.60331	0.955871	0.0196009	Unc79	unc-79 homolog (C. elegans) [Source:MGI Symbol;Acc:MGI:2684729]
ENSMUSG00000029790	98.2596	147.017	0.602725	0.678048	0.16874	Cep41	centrosomal protein 41 [Source:MGI Symbol;Acc:MGI:1891414]
ENSMUSG00000063765	21.8848	33.9765	0.602553	0.848834	0.0711775	Chadl	chondroadherin-like [Source:MGI Symbol;Acc:MGI:3036284]
ENSMUSG00000064437	48.0989	72.5217	0.602265	0.929477	0.0317612	Snord49b	small nucleolar RNA	C/D box 49B [Source:MGI Symbol;Acc:MGI:3819539]
ENSMUSG00000052305	4205.34	6382.01	0.6019	0.945027	0.0245559	Hbb-bs	hemoglobin	beta adult s chain [Source:MGI Symbol;Acc:MGI:5474852]
ENSMUSG00000042489	14.5698	22.7844	0.601854	0.945152	0.0244983	Clspn	claspin [Source:MGI Symbol;Acc:MGI:2445153]
ENSMUSG00000031845	215.396	328.223	0.601211	0.484973	0.314283	Bco1	beta-carotene oxygenase 1 [Source:MGI Symbol;Acc:MGI:1926923]
ENSMUSG00000065089	281.138	424.475	0.599533	0.463421	0.334024	Gm26493	predicted gene	26493 [Source:MGI Symbol;Acc:MGI:5456270]
ENSMUSG00000037847	368.28	557.818	0.598713	0.326313	0.486366	Nmrk1	nicotinamide riboside kinase 1 [Source:MGI Symbol;Acc:MGI:2147434]
ENSMUSG00000087644	16.7409	25.9594	0.59858	0.905634	0.0430473	Gm14703	predicted gene 14703 [Source:MGI Symbol;Acc:MGI:3705165]
ENSMUSG00000090090	44.9885	67.0651	0.597328	0.887125	0.0520151	Mup-ps16	major urinary protein	pseudogene 16 [Source:MGI Symbol;Acc:MGI:3645603]
ENSMUSG00000031441	363.666	551.606	0.596787	0.836902	0.0773255	Atp11a	ATPase	class VI	type 11A [Source:MGI Symbol;Acc:MGI:1354735]
ENSMUSG00000030244	4590.01	6939.47	0.596429	0.493823	0.306429	Gys2	glycogen synthase 2 [Source:MGI Symbol;Acc:MGI:2385254]
ENSMUSG00000064215	826.3	1248.35	0.596347	0.46586	0.331744	Ifi27	interferon	alpha-inducible protein 27 [Source:MGI Symbol;Acc:MGI:1277180]
ENSMUSG00000078875	50.7415	75.1864	0.5951	0.917767	0.0372677	Gm14419	predicted gene 14419 [Source:MGI Symbol;Acc:MGI:3702410]
ENSMUSG00000023046	32.13	48.6827	0.595022	0.94349	0.0252625	Igfbp6	insulin-like growth factor binding protein 6 [Source:MGI Symbol;Acc:MGI:96441]
ENSMUSG00000077704	68.9619	102.519	0.594679	0.6407	0.193345	Snord89	small nucleolar RNA	C/D box 89 [Source:MGI Symbol;Acc:MGI:3819562]
ENSMUSG00000010751	19.068	27.7797	0.594503	0.926191	0.0332995	Tnfrsf22	tumor necrosis factor receptor superfamily	member 22 [Source:MGI Symbol;Acc:MGI:1930270]
ENSMUSG00000039055	41.9548	64.1215	0.59337	0.750571	0.124608	Eme1	essential meiotic structure-specific endonuclease 1 [Source:MGI Symbol;Acc:MGI:3576783]
ENSMUSG00000024403	10.9767	16.2794	0.592651	0.925872	0.033449	Atp6v1g2	ATPase	H+ transporting	lysosomal V1 subunit G2 [Source:MGI Symbol;Acc:MGI:1913487]
ENSMUSG00000053358	61.1303	93.9481	0.592532	0.777246	0.109442	Gm9905	predicted gene 9905 [Source:MGI Symbol;Acc:MGI:3642311]
ENSMUSG00000101671	30.7231	46.7894	0.592182	0.798361	0.0978009	Gm28221	predicted gene 28221 [Source:MGI Symbol;Acc:MGI:5578927]
ENSMUSG00000097660	133.37	200.266	0.591854	0.650415	0.186809	Gm26762	predicted gene	26762 [Source:MGI Symbol;Acc:MGI:5477256]
ENSMUSG00000031906	110.948	165.05	0.591802	0.877617	0.056695	Smpd3	sphingomyelin phosphodiesterase 3	neutral [Source:MGI Symbol;Acc:MGI:1927578]
ENSMUSG00000056411	20.8186	31.7419	0.590939	0.91208	0.0399669	Gm12500	predicted gene 12500 [Source:MGI Symbol;Acc:MGI:3650304]
ENSMUSG00000064141	33.2627	50.2636	0.590766	0.795431	0.0993973	Zfp69	zinc finger protein 69 [Source:MGI Symbol;Acc:MGI:107794]
ENSMUSG00000046318	75.1967	111.351	0.590503	0.539717	0.267834	Ccbe1	collagen and calcium binding EGF domains 1 [Source:MGI Symbol;Acc:MGI:2445053]
ENSMUSG00000098641	5970.16	8986.3	0.590389	0.120982	0.91728	Rnu3b4	U3B small nuclear RNA 4 [Source:MGI Symbol;Acc:MGI:97988]
ENSMUSG00000098925	5974.44	8986.86	0.589447	0.121493	0.915447	Rnu3b2	U3B small nuclear RNA 2 [Source:MGI Symbol;Acc:MGI:97986]
ENSMUSG00000019320	11.2821	16.908	0.589029	0.906721	0.0425263	Noxo1	NADPH oxidase organizer 1 [Source:MGI Symbol;Acc:MGI:1919143]
ENSMUSG00000031497	9.29896	12.893	0.588932	0.939659	0.0270295	Tnfsf13b	tumor necrosis factor (ligand) superfamily	member 13b [Source:MGI Symbol;Acc:MGI:1344376]
ENSMUSG00000014075	20.3865	30.5689	0.588895	0.848834	0.0711775	Tctex1d2	Tctex1 domain containing 2 [Source:MGI Symbol;Acc:MGI:1913311]
ENSMUSG00000029452	32.6504	48.9841	0.588841	0.781232	0.10722	Tmem116	transmembrane protein 116 [Source:MGI Symbol;Acc:MGI:1924712]
ENSMUSG00000058613	23.8731	35.5065	0.588398	0.917881	0.0372138	Cyp2d41-ps	cytochrome P450	family 2	subfamily d	member 41	pseudogene [Source:MGI Symbol;Acc:MGI:3645691]
ENSMUSG00000021775	2813.35	4224.45	0.586206	0.843882	0.0737181	Nr1d2	nuclear receptor subfamily 1	group D	member 2 [Source:MGI Symbol;Acc:MGI:2449205]
ENSMUSG00000038079	86.622	132.467	0.585458	0.648403	0.188155	Tmem237	transmembrane protein 237 [Source:MGI Symbol;Acc:MGI:2138365]
ENSMUSG00000028331	94.5251	142.486	0.585132	0.458714	0.338458	Trmo	tRNA methyltransferase O [Source:MGI Symbol;Acc:MGI:1922003]
ENSMUSG00000114470	15.9545	24.0179	0.584515	0.926645	0.0330868	Gm49395	predicted gene	49395 [Source:MGI Symbol;Acc:MGI:6121627]
ENSMUSG00000030107	167.34	251.037	0.584376	0.848212	0.0714957	Usp18	ubiquitin specific peptidase 18 [Source:MGI Symbol;Acc:MGI:1344364]
ENSMUSG00000064994	856.086	1282.7	0.584318	0.150738	0.821778	Gm22422	predicted gene	22422 [Source:MGI Symbol;Acc:MGI:5452199]
ENSMUSG00000108083	11.3668	16.6568	0.583823	0.955129	0.0199381	Mug4-ps	murinoglobulin 4	pseudogene [Source:MGI Symbol;Acc:MGI:101843]
ENSMUSG00000109698	15.4575	23.8479	0.583582	0.932531	0.0303368	Gm45469	predicted gene 45469 [Source:MGI Symbol;Acc:MGI:5791305]
ENSMUSG00000057788	460.867	687.587	0.582301	0.0708651	1.14957	Ddx49	DEAD (Asp-Glu-Ala-Asp) box polypeptide 49 [Source:MGI Symbol;Acc:MGI:2136689]
ENSMUSG00000110105	39.5372	60.3794	0.580951	0.874425	0.0582775	Gm45844	predicted gene 45844 [Source:MGI Symbol;Acc:MGI:5804959]
ENSMUSG00000036427	4058.02	6063.51	0.579642	0.525375	0.279531	Gpi1	glucose phosphate isomerase 1 [Source:MGI Symbol;Acc:MGI:95797]
ENSMUSG00000075304	26.6373	40.123	0.579453	0.806817	0.0932247	Sp5	trans-acting transcription factor 5 [Source:MGI Symbol;Acc:MGI:1927715]
ENSMUSG00000032586	11.8096	18.1113	0.579431	0.932575	0.030316	Traip	TRAF-interacting protein [Source:MGI Symbol;Acc:MGI:1096377]
ENSMUSG00000001467	14672.5	21897.1	0.577712	0.430598	0.365928	Cyp51	cytochrome P450	family 51 [Source:MGI Symbol;Acc:MGI:106040]
ENSMUSG00000057068	383.829	572.837	0.577178	0.573602	0.241389	Fam47e	family with sequence similarity 47	member E [Source:MGI Symbol;Acc:MGI:2686227]
ENSMUSG00000038304	11.362	16.5364	0.576163	0.939659	0.0270295	Cd160	CD160 antigen [Source:MGI Symbol;Acc:MGI:1860383]
ENSMUSG00000056091	1337.94	1995.32	0.576093	0.8728	0.0590851	St3gal5	ST3 beta-galactoside alpha-2	3-sialyltransferase 5 [Source:MGI Symbol;Acc:MGI:1339963]
ENSMUSG00000083992	72.5943	107.651	0.575666	0.61581	0.210554	Gm11478	predicted gene 11478 [Source:MGI Symbol;Acc:MGI:3650888]
ENSMUSG00000028453	50.2661	73.9029	0.574596	0.822948	0.0846277	Fancg	Fanconi anemia	complementation group G [Source:MGI Symbol;Acc:MGI:1926471]
ENSMUSG00000050069	391.507	581.99	0.574594	0.639182	0.194376	Grem2	gremlin 2	DAN family BMP antagonist [Source:MGI Symbol;Acc:MGI:1344367]
ENSMUSG00000018411	78.6834	119.567	0.57422	0.753369	0.122992	Mapt	microtubule-associated protein tau [Source:MGI Symbol;Acc:MGI:97180]
ENSMUSG00000064563	443.021	658.445	0.574075	0.528449	0.276997	Snora7a	small nucleolar RNA	H/ACA box 7A [Source:MGI Symbol;Acc:MGI:3819512]
ENSMUSG00000052837	622.98	927.919	0.573646	0.780496	0.107629	Junb	jun B proto-oncogene [Source:MGI Symbol;Acc:MGI:96647]
ENSMUSG00000060438	17.9045	27.4916	0.57355	0.923631	0.0345013	Rps10-ps1	ribosomal protein S10	pseudogene 1 [Source:MGI Symbol;Acc:MGI:3644167]
ENSMUSG00000022941	46.5161	70.0965	0.572833	0.841291	0.0750539	Ripply3	ripply transcriptional repressor 3 [Source:MGI Symbol;Acc:MGI:2181192]
ENSMUSG00000031349	3992.27	5935.07	0.572576	0.403888	0.393739	Nsdhl	NAD(P) dependent steroid dehydrogenase-like [Source:MGI Symbol;Acc:MGI:1099438]
ENSMUSG00000048572	15.5224	24.2735	0.572421	0.924535	0.0340767	Tmem252	transmembrane protein 252 [Source:MGI Symbol;Acc:MGI:3583948]
ENSMUSG00000098098	12.7046	19.1395	0.572393	0.916521	0.0378574	Bvht	braveheart long non-coding RNA [Source:MGI Symbol;Acc:MGI:5434104]
ENSMUSG00000091086	52.3095	76.7351	0.571064	0.752653	0.123405	Rpl6l	ribosomal protein L6-like [Source:MGI Symbol;Acc:MGI:3647789]
ENSMUSG00000065147	32.362	46.9554	0.570525	0.868563	0.0611985	Snora31	small nucleolar RNA	H/ACA box 31 [Source:MGI Symbol;Acc:MGI:3819500]
ENSMUSG00000034617	155.741	230.334	0.569687	0.646727	0.189279	Mtrr	5-methyltetrahydrofolate-homocysteine methyltransferase reductase [Source:MGI Symbol;Acc:MGI:1891037]
ENSMUSG00000022114	33.0175	47.9997	0.56952	0.719366	0.14305	Spry2	sprouty RTK signaling antagonist 2 [Source:MGI Symbol;Acc:MGI:1345138]
ENSMUSG00000089647	49.0838	72.3281	0.569126	0.750571	0.124608	Gm2245	predicted gene 2245 [Source:MGI Symbol;Acc:MGI:3780415]
ENSMUSG00000105987	172.16	256.465	0.568855	0.836902	0.0773255	AI506816	expressed sequence AI506816 [Source:MGI Symbol;Acc:MGI:2140929]
ENSMUSG00000041351	63.4218	95.029	0.568592	0.766409	0.115539	Rap1gap	Rap1 GTPase-activating protein [Source:MGI Symbol;Acc:MGI:109338]
ENSMUSG00000084235	24.6005	36.7117	0.568371	0.939601	0.0270565	Gm15421	predicted gene 15421 [Source:MGI Symbol;Acc:MGI:3705475]
ENSMUSG00000065016	219.41	323.674	0.567379	0.667306	0.175675	Snora3	small nucleolar RNA	H/ACA box 3 [Source:MGI Symbol;Acc:MGI:3819498]
ENSMUSG00000061167	585.706	867.451	0.567059	0.219411	0.658743	Rpl15-ps3	ribosomal protein L15	pseudogene 3 [Source:MGI Symbol;Acc:MGI:3782952]
ENSMUSG00000049303	53.8872	76.535	0.566343	0.871782	0.0595919	Syt12	synaptotagmin XII [Source:MGI Symbol;Acc:MGI:2159601]
ENSMUSG00000043153	111.224	166.315	0.56531	0.495841	0.304658	Ispd	isoprenoid synthase domain containing [Source:MGI Symbol;Acc:MGI:1923097]
ENSMUSG00000041653	75.2427	111.04	0.563999	0.955871	0.0196009	Pnpla3	patatin-like phospholipase domain containing 3 [Source:MGI Symbol;Acc:MGI:2151796]
ENSMUSG00000040420	16.1348	23.2193	0.563549	0.876512	0.057242	Cdh18	cadherin 18 [Source:MGI Symbol;Acc:MGI:1344366]
ENSMUSG00000050240	32.9328	49.8919	0.563232	0.8728	0.0590851	Hic2	hypermethylated in cancer 2 [Source:MGI Symbol;Acc:MGI:1929869]
ENSMUSG00000022383	3717.09	5490.95	0.562805	0.516048	0.28731	Ppara	peroxisome proliferator activated receptor alpha [Source:MGI Symbol;Acc:MGI:104740]
ENSMUSG00000021253	25.6089	37.9988	0.562378	0.904105	0.0437811	Tgfb3	transforming growth factor	beta 3 [Source:MGI Symbol;Acc:MGI:98727]
ENSMUSG00000032418	5905.64	8720.3	0.562372	0.924377	0.034151	Me1	malic enzyme 1	NADP(+)-dependent	cytosolic [Source:MGI Symbol;Acc:MGI:97043]
ENSMUSG00000103715	43.3507	63.4735	0.562325	0.694506	0.158324	4933431K14Rik	RIKEN cDNA 4933431K14 gene [Source:MGI Symbol;Acc:MGI:1918545]
ENSMUSG00000020932	13.1799	18.6935	0.56219	0.939437	0.0271325	Gfap	glial fibrillary acidic protein [Source:MGI Symbol;Acc:MGI:95697]
ENSMUSG00000028337	29.4802	43.7173	0.562128	0.924778	0.0339625	Coro2a	coronin	actin binding protein 2A [Source:MGI Symbol;Acc:MGI:1345966]
ENSMUSG00000039221	1001.16	1477.33	0.561406	0.750571	0.124608	Rpl22l1	ribosomal protein L22 like 1 [Source:MGI Symbol;Acc:MGI:1915278]
ENSMUSG00000047963	2199.1	3244.11	0.560831	0.865715	0.0626251	Stbd1	starch binding domain 1 [Source:MGI Symbol;Acc:MGI:1261768]
ENSMUSG00000030218	24.6845	37.3271	0.56026	0.924377	0.034151	Mgp	matrix Gla protein [Source:MGI Symbol;Acc:MGI:96976]
ENSMUSG00000034837	254.181	371.651	0.559526	0.732888	0.134962	Gnat1	guanine nucleotide binding protein	alpha transducing 1 [Source:MGI Symbol;Acc:MGI:95778]
ENSMUSG00000080242	94.7512	139.573	0.558931	0.646727	0.189279	Atp6v0c-ps2	ATPase	H+ transporting	lysosomal V0 subunit C	pseudogene 2 [Source:MGI Symbol;Acc:MGI:2151816]
ENSMUSG00000064899	276.934	405.27	0.558701	0.528449	0.276997	Snord118	small nucleolar RNA	C/D box 118 [Source:MGI Symbol;Acc:MGI:3819519]
ENSMUSG00000040703	7.07211	10.2879	0.558439	0.958319	0.0184899	Cyp2s1	cytochrome P450	family 2	subfamily s	polypeptide 1 [Source:MGI Symbol;Acc:MGI:1921384]
ENSMUSG00000030844	53.7331	80.4916	0.557991	0.811218	0.0908626	Rgs10	regulator of G-protein signalling 10 [Source:MGI Symbol;Acc:MGI:1915115]
ENSMUSG00000032311	139.177	205.524	0.557898	0.463421	0.334024	Nrg4	neuregulin 4 [Source:MGI Symbol;Acc:MGI:1933833]
ENSMUSG00000001281	46.5631	71.6352	0.557704	0.914782	0.0386822	Itgb7	integrin beta 7 [Source:MGI Symbol;Acc:MGI:96616]
ENSMUSG00000066456	12.8289	20.0418	0.557596	0.916054	0.0380789	Hmgn3	high mobility group nucleosomal binding domain 3 [Source:MGI Symbol;Acc:MGI:2138069]
ENSMUSG00000115867	228.81	337.298	0.557141	0.427957	0.3686
ENSMUSG00000089542	1331.28	1956.76	0.555756	0.158315	0.800477	Gm25835	predicted gene	25835 [Source:MGI Symbol;Acc:MGI:5455612]
ENSMUSG00000046275	11.6582	17.4519	0.555427	0.932575	0.030316	Tusc5	tumor suppressor candidate 5 [Source:MGI Symbol;Acc:MGI:3029307]
ENSMUSG00000022129	361.939	532.618	0.555035	0.861647	0.0646706	Dct	dopachrome tautomerase [Source:MGI Symbol;Acc:MGI:102563]
ENSMUSG00000113662	46.7578	69.8784	0.555023	0.783149	0.106156	Gm35558	predicted gene	35558 [Source:MGI Symbol;Acc:MGI:5594717]
ENSMUSG00000087222	29.109	42.5974	0.554034	0.841291	0.0750539	E030042O20Rik	RIKEN cDNA E030042O20 gene [Source:MGI Symbol;Acc:MGI:2444099]
ENSMUSG00000044367	24.4048	35.0709	0.554003	0.899062	0.0462105	Slc16a13	solute carrier family 16 (monocarboxylic acid transporters)	member 13 [Source:MGI Symbol;Acc:MGI:1916559]
ENSMUSG00000104856	5971.3	8748.14	0.551332	0.165256	0.781844	Rnu3b3	U3B small nuclear RNA 3 [Source:MGI Symbol;Acc:MGI:97987]
ENSMUSG00000065041	112.111	162.98	0.551087	0.672573	0.17226	Gm24044	predicted gene	24044 [Source:MGI Symbol;Acc:MGI:5453821]
ENSMUSG00000021565	9.56847	14.1095	0.550884	0.96773	0.0142456	Slc6a19	solute carrier family 6 (neurotransmitter transporter)	member 19 [Source:MGI Symbol;Acc:MGI:1921588]
ENSMUSG00000105025	5973.84	8747.57	0.550627	0.167975	0.774756	Rnu3b1	U3B small nuclear RNA 1 [Source:MGI Symbol;Acc:MGI:97985]
ENSMUSG00000093930	45343.4	66401.5	0.550349	0.703344	0.152832	Hmgcs1	3-hydroxy-3-methylglutaryl-Coenzyme A synthase 1 [Source:MGI Symbol;Acc:MGI:107592]
ENSMUSG00000089671	254.818	371.263	0.55029	0.558019	0.253351	Gm16537	predicted gene 16537 [Source:MGI Symbol;Acc:MGI:4414957]
ENSMUSG00000015134	14.3899	21.1901	0.550181	0.903157	0.0442365	Aldh1a3	aldehyde dehydrogenase family 1	subfamily A3 [Source:MGI Symbol;Acc:MGI:1861722]
ENSMUSG00000065686	98.1653	144.071	0.549965	0.528449	0.276997	Snora5c	small nucleolar RNA	H/ACA box 5C [Source:MGI Symbol;Acc:MGI:3819509]
ENSMUSG00000044566	26.3013	38.5904	0.549951	0.874425	0.0582775	Cage1	cancer antigen 1 [Source:MGI Symbol;Acc:MGI:1918463]
ENSMUSG00000112771	17.0453	25.1788	0.549289	0.930533	0.0312681	Gm47718	predicted gene	47718 [Source:MGI Symbol;Acc:MGI:6096845]
ENSMUSG00000019590	204.685	298.318	0.54922	0.703344	0.152832	Cyb561	cytochrome b-561 [Source:MGI Symbol;Acc:MGI:103253]
ENSMUSG00000027452	17.2384	26.98	0.54904	0.94521	0.0244715	Acss1	acyl-CoA synthetase short-chain family member 1 [Source:MGI Symbol;Acc:MGI:1915988]
ENSMUSG00000089838	18.1605	27.1774	0.548345	0.909479	0.0412074	Gm2962	predicted pseudogene 2962 [Source:MGI Symbol;Acc:MGI:3781140]
ENSMUSG00000038576	412.053	602.219	0.548285	0.967754	0.014235	Susd4	sushi domain containing 4 [Source:MGI Symbol;Acc:MGI:2138351]
ENSMUSG00000015053	6.78401	10.7286	0.547651	0.945752	0.0242228	Gata2	GATA binding protein 2 [Source:MGI Symbol;Acc:MGI:95662]
ENSMUSG00000045659	85.5265	125.966	0.547256	0.843882	0.0737181	Plekha7	pleckstrin homology domain containing	family A member 7 [Source:MGI Symbol;Acc:MGI:2445094]
ENSMUSG00000026288	181.222	266.989	0.546803	0.750571	0.124608	Inpp5d	inositol polyphosphate-5-phosphatase D [Source:MGI Symbol;Acc:MGI:107357]
ENSMUSG00000032080	9218.22	13463.1	0.546539	0.885567	0.0527785	Apoa4	apolipoprotein A-IV [Source:MGI Symbol;Acc:MGI:88051]
ENSMUSG00000114117	1123.8	1640.33	0.546147	0.924955	0.0338793	Gm48795	predicted gene	48795 [Source:MGI Symbol;Acc:MGI:6098498]
ENSMUSG00000096349	20603.6	30080.1	0.545968	0.360493	0.443103	Gm22513	predicted gene	22513 [Source:MGI Symbol;Acc:MGI:5452290]
ENSMUSG00000109291	86.7487	126.839	0.545024	0.765723	0.115929	Gm2814	predicted gene 2814 [Source:MGI Symbol;Acc:MGI:3780984]
ENSMUSG00000040570	6.44375	10.2022	0.544833	0.94521	0.0244715	Rundc3b	RUN domain containing 3B [Source:MGI Symbol;Acc:MGI:2685286]
ENSMUSG00000056665	53.4033	76.9081	0.544717	0.838013	0.0767491	Them6	thioesterase superfamily member 6 [Source:MGI Symbol;Acc:MGI:1925301]
ENSMUSG00000038119	77.9924	113.267	0.544599	0.847694	0.0717611	Cdon	cell adhesion molecule-related/down-regulated by oncogenes [Source:MGI Symbol;Acc:MGI:1926387]
ENSMUSG00000075031	137.163	201.559	0.544398	0.836622	0.077471	Hist1h2bb	histone cluster 1	H2bb [Source:MGI Symbol;Acc:MGI:2448377]
ENSMUSG00000064354	2926.8	4269.95	0.543982	0.785791	0.104693	mt-Co2	mitochondrially encoded cytochrome c oxidase II [Source:MGI Symbol;Acc:MGI:102503]
ENSMUSG00000060560	42.7004	62.1917	0.543381	0.941163	0.0263353	Ces4a	carboxylesterase 4A [Source:MGI Symbol;Acc:MGI:2384581]
ENSMUSG00000074865	13.5088	20.0391	0.543259	0.931164	0.030974	Zfp934	zinc finger protein 934 [Source:MGI Symbol;Acc:MGI:1924367]
ENSMUSG00000048796	170.9	248.913	0.54249	0.452982	0.343919	Cyb561d1	cytochrome b-561 domain containing 1 [Source:MGI Symbol;Acc:MGI:1919273]
ENSMUSG00000033272	241.86	353.452	0.541909	0.609694	0.214888	Slc35a4	solute carrier family 35	member A4 [Source:MGI Symbol;Acc:MGI:1915093]
ENSMUSG00000094411	45.9445	66.9199	0.541645	0.867789	0.0615857	Snord16a	small nucleolar RNA	C/D box 16A [Source:MGI Symbol;Acc:MGI:3819522]
ENSMUSG00000104574	36.1184	53.9104	0.541275	0.848834	0.0711775	Gm42836	predicted gene 42836 [Source:MGI Symbol;Acc:MGI:5662973]
ENSMUSG00000055897	111.025	161.886	0.541274	0.793542	0.10043	Ppp4r1l-ps	protein phosphatase 4	regulatory subunit 1-like	pseudogene [Source:MGI Symbol;Acc:MGI:1924560]
ENSMUSG00000086594	44.854	64.4727	0.540666	0.699798	0.155027	Nudt12os	nudix (nucleoside diphosphate linked moiety X)-type motif 12	opposite strand [Source:MGI Symbol;Acc:MGI:1922289]
ENSMUSG00000029153	746.88	1084.83	0.539634	0.920687	0.0358882	Ociad2	OCIA domain containing 2 [Source:MGI Symbol;Acc:MGI:1916377]
ENSMUSG00000087528	32.0231	46.045	0.537616	0.871782	0.0595919	9830144P21Rik	RIKEN cDNA 9830144P21 gene [Source:MGI Symbol;Acc:MGI:3041171]
ENSMUSG00000063590	479.227	695.037	0.536951	0.97061	0.0129552	Slc22a28	solute carrier family 22	member 28 [Source:MGI Symbol;Acc:MGI:3645714]
ENSMUSG00000064682	14.0941	20.1559	0.536265	0.924535	0.0340767	Gm25813	predicted gene	25813 [Source:MGI Symbol;Acc:MGI:5455590]
ENSMUSG00000085211	9.72488	13.9646	0.536179	0.941163	0.0263353	B430219N15Rik	RIKEN cDNA B430219N15 gene [Source:MGI Symbol;Acc:MGI:3697426]
ENSMUSG00000006585	51.0213	74.386	0.536061	0.787703	0.103637	Cdt1	chromatin licensing and DNA replication factor 1 [Source:MGI Symbol;Acc:MGI:1914427]
ENSMUSG00000031527	491.076	712.762	0.535637	0.49894	0.301951	Eri1	exoribonuclease 1 [Source:MGI Symbol;Acc:MGI:1914526]
ENSMUSG00000057130	284.363	410.77	0.535341	0.330517	0.480806	Txnl4a	thioredoxin-like 4A [Source:MGI Symbol;Acc:MGI:1351613]
ENSMUSG00000039917	200.497	290.781	0.535273	0.362455	0.440746	Rhbdd2	rhomboid domain containing 2 [Source:MGI Symbol;Acc:MGI:1915612]
ENSMUSG00000068085	12.646	18.8105	0.535135	0.936678	0.0284097	Cyp2d11	cytochrome P450	family 2	subfamily d	polypeptide 11 [Source:MGI Symbol;Acc:MGI:88603]
ENSMUSG00000001313	323.598	468.976	0.534845	0.788158	0.103387	Rnd2	Rho family GTPase 2 [Source:MGI Symbol;Acc:MGI:1338755]
ENSMUSG00000056214	18.56	27.788	0.534634	0.860406	0.0652966	Pard6g	par-6 family cell polarity regulator gamma [Source:MGI Symbol;Acc:MGI:2135606]
ENSMUSG00000042743	124.334	180.438	0.533975	0.6407	0.193345	Sgtb	small glutamine-rich tetratricopeptide repeat (TPR)-containing	beta [Source:MGI Symbol;Acc:MGI:2444615]
ENSMUSG00000068083	2430.81	3515.55	0.533124	0.577806	0.238218	Cyp2d40	cytochrome P450	family 2	subfamily d	polypeptide 40 [Source:MGI Symbol;Acc:MGI:1919004]
ENSMUSG00000038508	81.7308	119.355	0.53208	0.878717	0.0561509	Gdf15	growth differentiation factor 15 [Source:MGI Symbol;Acc:MGI:1346047]
ENSMUSG00000026620	36.7536	54.7066	0.531912	0.856535	0.0672549	Mark1	MAP/microtubule affinity regulating kinase 1 [Source:MGI Symbol;Acc:MGI:2664902]
ENSMUSG00000083567	19.3428	27.8661	0.531874	0.842454	0.0744536	Gm11451	predicted gene 11451 [Source:MGI Symbol;Acc:MGI:3705412]
ENSMUSG00000019853	18.6317	27.1334	0.531727	0.94372	0.0251569	Hebp2	heme binding protein 2 [Source:MGI Symbol;Acc:MGI:1860084]
ENSMUSG00000078881	10.1954	14.8348	0.530436	0.989506	0.00458154	Gm14434	predicted gene 14434 [Source:MGI Symbol;Acc:MGI:3702417]
ENSMUSG00000049881	125.044	180.679	0.53011	0.520951	0.283203	2810025M15Rik	RIKEN cDNA 2810025M15 gene [Source:MGI Symbol;Acc:MGI:1917203]
ENSMUSG00000072884	27.5463	40.4255	0.529962	0.868563	0.0611985	Gm10433	predicted gene 10433 [Source:MGI Symbol;Acc:MGI:3642010]
ENSMUSG00000035129	44.7555	64.9885	0.529674	0.753369	0.122992	Gm6781	predicted gene 6781 [Source:MGI Symbol;Acc:MGI:3644510]
ENSMUSG00000020553	4475.76	6459.94	0.529629	0.528449	0.276997	Pctp	phosphatidylcholine transfer protein [Source:MGI Symbol;Acc:MGI:107375]
ENSMUSG00000072949	840.816	1212.21	0.528973	0.70734	0.150372	Acot1	acyl-CoA thioesterase 1 [Source:MGI Symbol;Acc:MGI:1349396]
ENSMUSG00000043773	15.9664	24.2396	0.528853	0.949742	0.0223945	1700048O20Rik	RIKEN cDNA 1700048O20 gene [Source:MGI Symbol;Acc:MGI:1920637]
ENSMUSG00000050122	26.4536	37.732	0.52879	0.939659	0.0270295	Vwa3b	von Willebrand factor A domain containing 3B [Source:MGI Symbol;Acc:MGI:1918103]
ENSMUSG00000040297	995.167	1437.57	0.528706	0.470447	0.32749	Suco	SUN domain containing ossification factor [Source:MGI Symbol;Acc:MGI:2138346]
ENSMUSG00000027340	1000.14	1442.91	0.528402	0.678227	0.168625	Slc23a2	solute carrier family 23 (nucleobase transporters)	member 2 [Source:MGI Symbol;Acc:MGI:1859682]
ENSMUSG00000095253	322.02	464.836	0.527944	0.49894	0.301951	Zfp799	zinc finger protein 799 [Source:MGI Symbol;Acc:MGI:2443934]
ENSMUSG00000001029	114.255	167.115	0.527333	0.633723	0.198101	Icam2	intercellular adhesion molecule 2 [Source:MGI Symbol;Acc:MGI:96394]
ENSMUSG00000028976	127.041	182.859	0.527041	0.917767	0.0372677	Slc2a5	solute carrier family 2 (facilitated glucose transporter)	member 5 [Source:MGI Symbol;Acc:MGI:1928369]
ENSMUSG00000016526	42.5582	62.4426	0.526263	0.871081	0.0599416	Dyrk3	dual-specificity tyrosine-(Y)-phosphorylation regulated kinase 3 [Source:MGI Symbol;Acc:MGI:1330300]
ENSMUSG00000061991	10.0085	14.8187	0.525588	0.968731	0.0137969	Hist1h2af	histone cluster 1	H2af [Source:MGI Symbol;Acc:MGI:2448309]
ENSMUSG00000094437	74.7038	108.304	0.525148	0.847508	0.0718562	Gm9830	predicted gene 9830 [Source:MGI Symbol;Acc:MGI:3704332]
ENSMUSG00000064901	168.805	242.993	0.525123	0.392823	0.405803	Snora21	small nucleolar RNA	H/ACA box 21 [Source:MGI Symbol;Acc:MGI:3819493]
ENSMUSG00000023004	2631.36	3783.65	0.524434	0.296044	0.528644	Tuba1b	tubulin	alpha 1B [Source:MGI Symbol;Acc:MGI:107804]
ENSMUSG00000046598	7346.31	10567.8	0.52442	0.324883	0.488273	Bdh1	3-hydroxybutyrate dehydrogenase	type 1 [Source:MGI Symbol;Acc:MGI:1919161]
ENSMUSG00000022469	82.7443	117.925	0.524235	0.766581	0.115442	Rapgef3	Rap guanine nucleotide exchange factor (GEF) 3 [Source:MGI Symbol;Acc:MGI:2441741]
ENSMUSG00000062861	46.1542	61.3273	0.522566	0.825551	0.0832562	Zfp28	zinc finger protein 28 [Source:MGI Symbol;Acc:MGI:99175]
ENSMUSG00000090708	10.1573	14.8565	0.522459	0.939659	0.0270295	Gm17196	predicted gene 17196 [Source:MGI Symbol;Acc:MGI:4938023]
ENSMUSG00000083396	670.57	963.289	0.522421	0.365637	0.43695	Gm15542	predicted gene 15542 [Source:MGI Symbol;Acc:MGI:3782990]
ENSMUSG00000064193	765.89	1098.9	0.521771	0.392253	0.406434	Gm4735	predicted gene 4735 [Source:MGI Symbol;Acc:MGI:3645521]
ENSMUSG00000104444	44.2997	64.071	0.521603	0.885122	0.0529969	Gm33051	predicted gene	33051 [Source:MGI Symbol;Acc:MGI:5592210]
ENSMUSG00000063684	1091.26	1567.64	0.521519	0.302487	0.519293	Gm13910	predicted gene 13910 [Source:MGI Symbol;Acc:MGI:3651143]
ENSMUSG00000023805	121.845	172.568	0.520895	0.842454	0.0744536	Synj2	synaptojanin 2 [Source:MGI Symbol;Acc:MGI:1201671]
ENSMUSG00000001555	26.7127	36.3983	0.520824	0.887081	0.0520367	Fkbp10	FK506 binding protein 10 [Source:MGI Symbol;Acc:MGI:104769]
ENSMUSG00000078899	265.97	382.063	0.520763	0.500864	0.30028	Gm4631	predicted gene 4631 [Source:MGI Symbol;Acc:MGI:3782813]
ENSMUSG00000028527	2173.31	3116.02	0.519875	0.550921	0.258911	Ak4	adenylate kinase 4 [Source:MGI Symbol;Acc:MGI:87979]
ENSMUSG00000003411	16.4708	24.0033	0.519543	0.917767	0.0372677	Rab3b	RAB3B	member RAS oncogene family [Source:MGI Symbol;Acc:MGI:1917158]
ENSMUSG00000026355	250.53	359.124	0.518998	0.842374	0.0744952	Mcm6	minichromosome maintenance complex component 6 [Source:MGI Symbol;Acc:MGI:1298227]
ENSMUSG00000007589	478.283	685.583	0.518793	0.0997346	1.00115	Tinf2	Terf1 (TRF1)-interacting nuclear factor 2 [Source:MGI Symbol;Acc:MGI:107246]
ENSMUSG00000028357	10.2749	14.9249	0.518653	0.95101	0.021815	Kif12	kinesin family member 12 [Source:MGI Symbol;Acc:MGI:1098232]
ENSMUSG00000040562	2720.5	3895.48	0.517918	0.330517	0.480806	Gstm2	glutathione S-transferase	mu 2 [Source:MGI Symbol;Acc:MGI:95861]
ENSMUSG00000028051	963.868	1378.99	0.517687	0.806817	0.0932247	Hcn3	hyperpolarization-activated	cyclic nucleotide-gated K+ 3 [Source:MGI Symbol;Acc:MGI:1298211]
ENSMUSG00000020657	32.8163	46.6915	0.517683	0.763194	0.117365	Dnajc27	DnaJ heat shock protein family (Hsp40) member C27 [Source:MGI Symbol;Acc:MGI:2443036]
ENSMUSG00000074398	334.714	479.369	0.517668	0.599865	0.221946	Gm15441	predicted gene 15441 [Source:MGI Symbol;Acc:MGI:3641753]
ENSMUSG00000085175	32.1892	46.4779	0.517248	0.877521	0.0567424	Gm11423	predicted gene 11423 [Source:MGI Symbol;Acc:MGI:3651335]
ENSMUSG00000040289	14.859	22.1047	0.51696	0.921622	0.0354472	Hey1	hairy/enhancer-of-split related with YRPW motif 1 [Source:MGI Symbol;Acc:MGI:1341800]
ENSMUSG00000080875	30.9998	45.129	0.516682	0.914782	0.0386822	Gm7332	predicted gene 7332 [Source:MGI Symbol;Acc:MGI:3643344]
ENSMUSG00000094812	1568.04	2243	0.51659	0.586998	0.231363	Gm22614	predicted gene	22614 [Source:MGI Symbol;Acc:MGI:5452391]
ENSMUSG00000095260	1568.04	2243	0.516545	0.750571	0.124608	Gm25890	predicted gene	25890 [Source:MGI Symbol;Acc:MGI:5455667]
ENSMUSG00000116180	9.99139	14.45	0.516359	0.939659	0.0270295
ENSMUSG00000108314	22.9901	33.9845	0.515934	0.939659	0.0270295	Prkcz2	protein kinase C	zeta 2 [Source:MGI Symbol;Acc:MGI:3029152]
ENSMUSG00000037572	42.3001	61.333	0.515369	0.876512	0.057242	Wdhd1	WD repeat and HMG-box DNA binding protein 1 [Source:MGI Symbol;Acc:MGI:2443514]
ENSMUSG00000038155	65.1933	93.7146	0.515175	0.808221	0.0924699	Gstp2	glutathione S-transferase	pi 2 [Source:MGI Symbol;Acc:MGI:95864]
ENSMUSG00000093064	23.1921	33.4739	0.514849	0.887125	0.0520151	Gm23153	predicted gene	23153 [Source:MGI Symbol;Acc:MGI:5452930]
ENSMUSG00000041479	10.0777	14.7788	0.51451	0.929477	0.0317612	Syt15	synaptotagmin XV [Source:MGI Symbol;Acc:MGI:2442166]
ENSMUSG00000095913	7.83824	11.4776	0.514347	0.948347	0.0230326	Gm21844	predicted gene	21844 [Source:MGI Symbol;Acc:MGI:5434008]
ENSMUSG00000104445	759.256	1084.88	0.513939	0.360493	0.443103	Rhbg	Rhesus blood group-associated B glycoprotein [Source:MGI Symbol;Acc:MGI:1927379]
ENSMUSG00000105879	50.758	71.5779	0.512223	0.758049	0.120302	Gm6204	predicted gene 6204 [Source:MGI Symbol;Acc:MGI:3649038]
ENSMUSG00000097769	27.8469	40.8083	0.511818	0.803884	0.0948064	Snhg4	small nucleolar RNA host gene 4 [Source:MGI Symbol;Acc:MGI:4937091]
ENSMUSG00000056130	10.3971	15.5868	0.511763	0.95303	0.0208936	Ticam2	toll-like receptor adaptor molecule 2 [Source:MGI Symbol;Acc:MGI:3040056]
ENSMUSG00000087593	32.8609	46.9729	0.511568	0.848834	0.0711775	Gm16174	predicted gene 16174 [Source:MGI Symbol;Acc:MGI:3801857]
ENSMUSG00000033669	64.5908	93.2166	0.511332	0.621024	0.206891	Zfp7	zinc finger protein 7 [Source:MGI Symbol;Acc:MGI:99208]
ENSMUSG00000101211	23.0714	33.0846	0.511287	0.927569	0.032654	Gm28818	predicted gene 28818 [Source:MGI Symbol;Acc:MGI:5579524]
ENSMUSG00000043140	340.438	486.821	0.51115	0.174011	0.759423	Tmem186	transmembrane protein 186 [Source:MGI Symbol;Acc:MGI:1913940]
ENSMUSG00000051978	65.6511	94.7171	0.510324	0.678227	0.168625	Erich1	glutamate rich 1 [Source:MGI Symbol;Acc:MGI:3588201]
ENSMUSG00000024258	105.791	151.102	0.510297	0.463421	0.334024	Polr2d	polymerase (RNA) II (DNA directed) polypeptide D [Source:MGI Symbol;Acc:MGI:1916491]
ENSMUSG00000034371	4978.07	7087.91	0.510227	0.667306	0.175675	Tkfc	triokinase	FMN cyclase [Source:MGI Symbol;Acc:MGI:2385084]
ENSMUSG00000030089	39.7796	57.609	0.510017	0.841006	0.0752008	Slc41a3	solute carrier family 41	member 3 [Source:MGI Symbol;Acc:MGI:1918949]
ENSMUSG00000026784	72.1281	103.452	0.50829	0.79087	0.101895	Pdss1	prenyl (solanesyl) diphosphate synthase	subunit 1 [Source:MGI Symbol;Acc:MGI:1889278]
ENSMUSG00000034538	40.8718	59.2689	0.50773	0.827082	0.0824515	Zfp418	zinc finger protein 418 [Source:MGI Symbol;Acc:MGI:2444763]
ENSMUSG00000087334	282.106	399.753	0.507681	0.405272	0.392253	AW495222	expressed sequence AW495222 [Source:MGI Symbol;Acc:MGI:2145435]
ENSMUSG00000027298	16.1641	23.1783	0.507241	0.944569	0.0247664	Tyro3	TYRO3 protein tyrosine kinase 3 [Source:MGI Symbol;Acc:MGI:104294]
ENSMUSG00000087107	57.6784	81.8775	0.507036	0.836245	0.0776665	AI662270	expressed sequence AI662270 [Source:MGI Symbol;Acc:MGI:2144254]
ENSMUSG00000070063	18.377	25.4605	0.506639	0.893922	0.0487001	Snora33	small nucleolar RNA	H/ACA box 33 [Source:MGI Symbol;Acc:MGI:3819501]
ENSMUSG00000036833	4705.15	6680.02	0.506263	0.753369	0.122992	Pnpla7	patatin-like phospholipase domain containing 7 [Source:MGI Symbol;Acc:MGI:2385325]
ENSMUSG00000097134	11.0196	15.92	0.506085	0.917767	0.0372677	1110002J07Rik	RIKEN cDNA 1110002J07 gene [Source:MGI Symbol;Acc:MGI:1915738]
ENSMUSG00000026134	86.3931	123.046	0.506057	0.750571	0.124608	Prim2	DNA primase	p58 subunit [Source:MGI Symbol;Acc:MGI:97758]
ENSMUSG00000019737	40.0764	56.2043	0.505855	0.872969	0.0590013	Syne4	spectrin repeat containing	nuclear envelope family member 4 [Source:MGI Symbol;Acc:MGI:2141950]
ENSMUSG00000078185	134.983	192.949	0.5049	0.70135	0.154065	Chml	choroideremia-like [Source:MGI Symbol;Acc:MGI:101913]
ENSMUSG00000064382	2383.18	3381.07	0.504572	0.21638	0.664783	Gm26447	predicted gene	26447 [Source:MGI Symbol;Acc:MGI:5456224]
ENSMUSG00000027378	122.224	176.217	0.504296	0.649431	0.187467	Nphp1	nephronophthisis 1 (juvenile) homolog (human) [Source:MGI Symbol;Acc:MGI:1858233]
ENSMUSG00000032515	209.549	296.276	0.503667	0.632653	0.198834	Csrnp1	cysteine-serine-rich nuclear protein 1 [Source:MGI Symbol;Acc:MGI:2387989]
ENSMUSG00000074375	10.5958	15.1153	0.503256	0.984724	0.0066856	Sult2a3	sulfotransferase family 2A	dehydroepiandrosterone (DHEA)-preferring	member 3 [Source:MGI Symbol;Acc:MGI:3645873]
ENSMUSG00000024043	25.3081	36.7781	0.50213	0.923631	0.0345013	Arhgap28	Rho GTPase activating protein 28 [Source:MGI Symbol;Acc:MGI:2147003]
ENSMUSG00000063600	31.8594	44.8529	0.502113	0.841291	0.0750539	Egfem1	EGF-like and EMI domain containing 1 [Source:MGI Symbol;Acc:MGI:1922990]
ENSMUSG00000111013	52.4514	73.9711	0.502041	0.974319	0.0112988	Gm32468	predicted gene	32468 [Source:MGI Symbol;Acc:MGI:5591627]
ENSMUSG00000030032	61.023	88.3376	0.501908	0.702039	0.153638	Wdr54	WD repeat domain 54 [Source:MGI Symbol;Acc:MGI:1922909]
ENSMUSG00000033788	166.938	237.878	0.501875	0.664272	0.177654	Dysf	dysferlin [Source:MGI Symbol;Acc:MGI:1349385]
ENSMUSG00000021640	37.0955	54.2135	0.501804	0.927873	0.0325116	Naip1	NLR family	apoptosis inhibitory protein 1 [Source:MGI Symbol;Acc:MGI:1298223]
ENSMUSG00000061666	33.0078	46.8329	0.501641	0.841478	0.0749572	Gdpd1	glycerophosphodiester phosphodiesterase domain containing 1 [Source:MGI Symbol;Acc:MGI:1913819]
ENSMUSG00000065642	22.2441	30.8204	0.50137	0.915502	0.0383406	Snora69	small nucleolar RNA	H/ACA box 69 [Source:MGI Symbol;Acc:MGI:2148180]
ENSMUSG00000075028	26.2157	37.2381	0.500718	0.930519	0.0312748	Prdm11	PR domain containing 11 [Source:MGI Symbol;Acc:MGI:2685553]
ENSMUSG00000030878	29.7894	42.5646	0.500605	0.887125	0.0520151	Cdr2	cerebellar degeneration-related 2 [Source:MGI Symbol;Acc:MGI:1100885]
ENSMUSG00000115546	170.472	241.198	0.500569	0.554475	0.256118	Gm49077	predicted gene	49077 [Source:MGI Symbol;Acc:MGI:6118462]
ENSMUSG00000027577	97.7861	138.148	0.499665	0.969033	0.0136612	Chrna4	cholinergic receptor	nicotinic	alpha polypeptide 4 [Source:MGI Symbol;Acc:MGI:87888]
ENSMUSG00000048164	42.0532	60.6492	0.499661	0.806817	0.0932247	Gm7204	predicted pseudogene 7204 [Source:MGI Symbol;Acc:MGI:3645884]
ENSMUSG00000035692	65.7678	93.4696	0.499476	0.856728	0.067157	Isg15	ISG15 ubiquitin-like modifier [Source:MGI Symbol;Acc:MGI:1855694]
ENSMUSG00000064966	1962.44	2773.62	0.499293	0.360493	0.443103	Snord15b	small nucleolar RNA	C/D box 14B [Source:MGI Symbol;Acc:MGI:3779515]
ENSMUSG00000058260	30.7088	43.421	0.499118	0.96773	0.0142456	Serpina9	serine (or cysteine) peptidase inhibitor	clade A (alpha-1 antiproteinase	antitrypsin)	member 9 [Source:MGI Symbol;Acc:MGI:1919157]
ENSMUSG00000075602	325.699	460.801	0.497806	0.871081	0.0599416	Ly6a	lymphocyte antigen 6 complex	locus A [Source:MGI Symbol;Acc:MGI:107527]
ENSMUSG00000054414	898.521	1269.93	0.497798	0.302626	0.519094	Slc30a7	solute carrier family 30 (zinc transporter)	member 7 [Source:MGI Symbol;Acc:MGI:1913750]
ENSMUSG00000043740	93.351	133.434	0.497537	0.848834	0.0711775	B430306N03Rik	RIKEN cDNA B430306N03 gene [Source:MGI Symbol;Acc:MGI:2443478]
ENSMUSG00000065725	118.272	167.71	0.497368	0.644257	0.190941	Gm26165	predicted gene	26165 [Source:MGI Symbol;Acc:MGI:5455942]
ENSMUSG00000026723	140.573	198.58	0.497285	0.753369	0.122992	Trdmt1	tRNA aspartic acid methyltransferase 1 [Source:MGI Symbol;Acc:MGI:1274787]
ENSMUSG00000062382	2334.14	3296.29	0.496599	0.0232296	1.63396	Ftl1-ps1	ferritin light polypeptide 1	pseudogene 1 [Source:MGI Symbol;Acc:MGI:3779109]
ENSMUSG00000030800	231.957	325.793	0.49648	0.88873	0.0512303	Prss8	protease	serine 8 (prostasin) [Source:MGI Symbol;Acc:MGI:1923810]
ENSMUSG00000079105	15.1691	21.4666	0.496388	0.971767	0.012438	C7	complement component 7 [Source:MGI Symbol;Acc:MGI:88235]
ENSMUSG00000105115	2388.95	3367.92	0.496158	0.562208	0.250103	Rnu3b2	U3B small nuclear RNA 2 [Source:MGI Symbol;Acc:MGI:97986]
ENSMUSG00000031995	12.9574	20.9254	0.495719	0.95303	0.0208936	St14	suppression of tumorigenicity 14 (colon carcinoma) [Source:MGI Symbol;Acc:MGI:1338881]
ENSMUSG00000058656	10.2093	16.9808	0.494828	0.961023	0.0172661	Samd12	sterile alpha motif domain containing 12 [Source:MGI Symbol;Acc:MGI:2444518]
ENSMUSG00000112285	16.2889	23.1007	0.494605	0.95303	0.0208936
ENSMUSG00000112150	11.0874	15.6009	0.494378	0.939659	0.0270295	9530018F02Rik	RIKEN cDNA 9530018F02 gene [Source:MGI Symbol;Acc:MGI:1924652]
ENSMUSG00000044378	105.084	147.384	0.494277	0.972216	0.0122371	Slc15a5	solute carrier family 15	member 5 [Source:MGI Symbol;Acc:MGI:3607714]
ENSMUSG00000104896	2388.95	3363.16	0.494118	0.567474	0.246054	Rnu3b4	U3B small nuclear RNA 4 [Source:MGI Symbol;Acc:MGI:97988]
ENSMUSG00000034685	34.252	47.0413	0.49394	0.888788	0.0512018	Fam171a2	family with sequence similarity 171	member A2 [Source:MGI Symbol;Acc:MGI:2448496]
ENSMUSG00000105609	10.2411	14.3001	0.493492	0.924535	0.0340767	Gm42501	predicted gene 42501 [Source:MGI Symbol;Acc:MGI:5662638]
ENSMUSG00000044349	16.8251	24.9164	0.493073	0.955459	0.0197879	Snhg11	small nucleolar RNA host gene 11 [Source:MGI Symbol;Acc:MGI:2441845]
ENSMUSG00000003541	21.886	30.1	0.492675	0.916333	0.0379469	Ier3	immediate early response 3 [Source:MGI Symbol;Acc:MGI:104814]
ENSMUSG00000033377	1009.63	1421.1	0.492163	0.567474	0.246054	Palmd	palmdelphin [Source:MGI Symbol;Acc:MGI:2148896]
ENSMUSG00000096243	5425.25	7625.64	0.491653	0.286078	0.543516	Gm24265	predicted gene	24265 [Source:MGI Symbol;Acc:MGI:5454042]
ENSMUSG00000026925	474.008	660.731	0.491536	0.644257	0.190941	Inpp5e	inositol polyphosphate-5-phosphatase E [Source:MGI Symbol;Acc:MGI:1927753]
ENSMUSG00000105145	16.8853	23.4547	0.491479	0.978406	0.00948104	Gm47299	predicted gene	47299 [Source:MGI Symbol;Acc:MGI:6096163]
ENSMUSG00000029561	143.095	201.172	0.491019	0.909575	0.0411615	Oasl2	2'-5' oligoadenylate synthetase-like 2 [Source:MGI Symbol;Acc:MGI:1344390]
ENSMUSG00000006649	73.367	100.89	0.49085	0.795125	0.0995648	Nphs1	nephrosis 1	nephrin [Source:MGI Symbol;Acc:MGI:1859637]
ENSMUSG00000105055	134.36	187.146	0.490492	0.589975	0.229167	Gm43079	predicted gene 43079 [Source:MGI Symbol;Acc:MGI:5663216]
ENSMUSG00000065232	2012.49	2826.34	0.490446	0.302487	0.519293	Gm22973	predicted gene	22973 [Source:MGI Symbol;Acc:MGI:5452750]
ENSMUSG00000073633	129.812	180.075	0.490146	0.64939	0.187495	Fbxo36	F-box protein 36 [Source:MGI Symbol;Acc:MGI:1289192]
ENSMUSG00000069267	91.4605	129.209	0.489841	0.926884	0.0329747	Hist1h3b	histone cluster 1	H3b [Source:MGI Symbol;Acc:MGI:2448319]
ENSMUSG00000064655	681.494	954.432	0.489285	0.282796	0.548527	Gm25788	predicted gene	25788 [Source:MGI Symbol;Acc:MGI:5455565]
[truncated: 14,505 more rows]

## Sheet: D aiign stats Irf3-ki
Alignment statistics for HAV-infected Irf3S1/S1/Ifnar1-/- vs Ifnar1-/- RNAseq.
[truncated: 18 more rows]

## Sheet: E Ifnar1 HAV v naïve #2
ID	baseMeanMock	baseMeanINF	log2FoldChange	padj	geneID	description
[truncated: 18,749 more rows]

[truncated: 4 more sheets: F Irf3-S1-Ifnar1 HAV v naive , G Irf3-si HAV v Ifnar1 HAV, H Path regression analysis, I Ifnar1 mp10 d7 v mp6 d14]
