# Supplementary material for: IRF3-mediated pathogenicity in a murine model of human hepatitis A
Source: PLoS Pathog. 2021 Sep 30;17(9):e1009960. doi: 10.1371/journal.ppat.1009960 (PMC8509855; doi:10.1371/journal.ppat.1009960)
Supplement: S3 Table — (XLSX) [file ppat.1009960.s008.xlsx]

## Sheet: Fig 1
	Fig 1B (left)
		Naive						HAV
	Mavs-/-	37.97	15.7	25.01	20.77	52.52	28.46	27.78	29.53	36.52	34.66	37.64	27.47
	Ifnar1-/-	20.06	49.91	38.41	42.1	35.65	50.78	62.44	165.06	113.69	83.27	132.13	85.75
	Fig 1B (center)
		Naive						HAV
	Mavs-/-	0	0	0	0	0	0	0	0	0	0	0	0
	Ifnar1-/-	0	0	0	0	0	0	1.26582	4.00843	2.95358	0.63291	2.53164	4.2194
	Fig 1B (right)
		Naive						HAV
	Mavs-/-	0	0	0	0	0	0	0	0	0	0	0	0
	Ifnar1-/-	0	0	0	0	0	0	1.26582	6.75104	2.95358	0.21097	2.32067	2.95358
	Fig 1D
		Naive						HAV
	Mavs-/-	600	600	600	600	600	600	148698	125744	3607.25	39298.3	2212.01	6143.34
	Ifnar1-/-	600	600	600	600	600	600	21518.2	43818.2	66002.1	8658.03	19226.8	38811.6
	Fig 1E
		Naive						HAV
	Mavs-/-	1	1	1	1	1	1	1060.86	37.18	373.5	723.34	682.31	13.01
	Ifnar1-/-	1	1	1	1	1	1	209.23	946.49	1194.42	98.91	201.08	358.63
	Fig 1F	See Supporting information Table S1B
	Fig 1G	See Supporting information Table S1C
	Fig 1H
		Naive						HAV
	Ifit3b	17.8805	14.1502	12.7948	9.8372	18.9788	1.33666	240.235	583.613	949.79	206.572	251.017	381.299
	Ifi44	0.551928	9.26025	9.63415	0.918252	7.80238	0	42.1554	129.365	91.1682	64.201	36.6584	55.4531
	Zfp711	0	0	0	0.994515	1.18051	0	0.593183	13.9743	30.9777	0.907693	18.3072	5.88866
	Il23a	2.3374	0	1.57438	0.976975	0	0	16.751	34.3921	101.083	8.341	14.2955	30.605
	Cxcl10	22.4684	51.4254	20.5482	24.8838	14.2344	19.4612	572.183	1072.23	2365.67	346.605	444.433	884.989
	Tekt5	0.99251	2.72333	0	0	0	0	7.32409	46.134	61.9283	11.0614	11.0711	10.7379
	Gm21188	0.580414	0	0.922585	0.963059	1.1433	1.04648	14.088	61.0311	103.564	10.6317	35.2448	35.7601
	Serpine1	7.74532	13.7963	8.80331	9.40484	7.16196	4.29361	241.375	322.579	995.531	84.5989	172.424	279.001
	Oas3	0	0.931009	0.692863	1.14853	0	0	10.2533	28.2569	64.3431	5.24097	9.76678	26.2258
	Ccl5	5.51703	19.1765	3.18738	9.07773	14.0565	9.05343	251.509	868.085	1167.5	143.208	215.505	350.897
	Gm36161	0	0	0	2.4539	1.45691	1.33454	15.6614	33.1186	91.8423	17.9278	16.1308	41.7128
	Ifit1	40.1003	22.1683	31.5062	23.4355	16.1069	20.1029	795.68	2023.08	3492.05	671.064	745.763	1232.55
	Gm10851	0	0	0	0	0	0	5.93345	12.5173	26.5033	6.70845	3.78747	6.30712
	Ccl7	0.761793	1.0318	0	0	1.42759	0	24.1588	35.5006	84.6088	9.88552	14.8764	28.4737
	Rsad2	49.2567	35.1949	31.5683	29.9855	50.4116	46.4637	1334.83	3748.14	6307.33	833.142	1184.27	1638.62
	Ly6i	1.2622	0.763917	0.569339	0	0	0	14.9458	52.9615	87.931	4.16157	15.1208	17.8346
	Trem3	0	0	0	0	0	0	8.98435	8.63945	50.1861	4.41932	12.1602	19.9319
	Acod1	1.48446	5.0357	0.749774	1.23254	0	0	66.5185	140.536	290.059	52.8808	71.4721	125.703
	Slfn4	0	2.04759	0	0	4.18556	0	46.251	75.3553	139.927	37.9382	53.5718	106.647
	Ifnl2	0	0	0	0	0	0	11.3717	20.1717	45.5616	7.63474	10.154	28.2649
	Ifnl3	0	0	0	0	0	0	13.0173	25.1079	41.8142	7.55475	23.7436	17.0153
	Clec4e	12.2989	0.845995	0	0	0	0	38.1938	71.6415	244.137	26.2514	36.3826	64.922
	Krt16	0.745627	0	0	0	0	0	22.2468	77.7208	99.3004	10.039	16.0584	20.134
	Sprr1a	0	2.04517	0	0	0	0	28.4332	201.816	215.587	55.5457	46.0968	110.481
	Ifnb1	0	0	0	0	0	1.30427	154.095	296.841	708.03	101.664	138.792	188.483

## Sheet: Fig 2
	Fig 2A
		Naive						HAV
	Ifit3b	17.8805	14.1502	12.7948	9.8372	18.9788	1.33666	240.235	583.613	949.79	206.572	251.017	381.299
	Ifit3	95.5535	60.7574	68.6294	76.0943	83.0626	86.7422	753.082	1797.73	2862.7	652.234	709.915	987.492
	Ifit2	67.6374	99.8758	69.0406	75.3122	64.3296	58.1253	758.287	2150.23	3455.23	573.348	722.077	1011.96
	Ifit1bl2	1.48506	2.01532	2.25016	0	1.46883	1.34413	4.43776	2.629	3.67004	1.12941	0	3.82405
	Ifit1bl1	3.72658	3.03361	2.23423	8.6307	5.85511	8.04023	14.0963	27.542	29.2003	5.62812	12.3935	8.89121
	Ifit1	40.1003	22.1683	31.5062	23.4355	16.1069	20.1029	795.68	2023.08	3492.05	671.064	745.763	1232.55
	Fig 2C
	IfitL-/-Ifnar1-/-	IfitL-/-Ifnar1-/-	Ifnar1-/-
	8.5	214.5	660.6
	11.1	230.9	500.6
		332.1	384.4
		379	503.7
		551.5
		485.2
	Fig 2D
	IfitL-/-Ifnar1-/-	IfitL-/-Ifnar1-/-	Ifnar1-/-
	834.9	875002	760941
	678	736146	651392
		830911	803292
		772311	1401164
		1945105
		1030732
	Fig 2G (inflammatory foci)
	IfitL-/-Ifnar1-/-	IfitL-/-Ifnar1-/-	Ifnar1-/-
	0	13.5717	15.7146
	0	10.7145	15.0003
		10.0002	11.4288
		3.5715	12.1431
		6.4287
		15.7146
	Fig 2G (apoptotic cells)
	IfitL-/-Ifnar1-/-	IfitL-/-Ifnar1-/-	Ifnar1-/-
	0	10.7145	12.8574
	0	9.2859	12.1431
		15.7146	11.4288
		5.0001	16.4289
		5.0001
		10.0002
	Fig 2H
	IfitL-/-Ifnar1-/-	IfitL-/-Ifnar1-/-	Ifnar1-/-
	0.166667	6.5	6.66667
	0	7.16667	11.6667
		8.66667	9.5
		9.66667	10.8333
		6.66667
		4.5
	Fig 2I
	Ccl5			isg15			Tnfa			Ifng
	IfitL-/-Ifnar1-/-	Ifnar1-/-		IfitL-/-Ifnar1-/-	Ifnar1-/-		IfitL-/-Ifnar1-/-	Ifnar1-/-		IfitL-/-Ifnar1-/-	Ifnar1-/-
	85.61	138.652		16.82	20.0625		26.7115	28.8782		1.72464	1.21739
	45.7042	157.769		17.3302	23.6752		21.2949	27.5064		1.14493	0.942029
	106.868	129.964		18.5964	19.9129		34.4359	24.4231		1.6087	1.4058
	128.113	194.093		15.5171	27.6046		17.1026	28.8269		2.14493	1.43478
	146.805			21.2539			25.0897			1.34783
	126.512			19.5493			23.7692			1.27536

## Sheet: Fig 3
	Fig 3B
	Irf3S1/S1	Ifnar1-/-	Irf3S1/S1Ifnar1-/-
	356.45	4464537	28479250
	233.92	5314908	109338200
	900.74	3982949	438846
	650.595	2440846	28844300
		849251	22971020
		4559943	89687860
		5014811	72086740
		3978942
		1035151
	Fig 3C
		Irf3S1/S1Ifnar1-/-									Ifnar1-/-
	7	13094.8	38338.8	41583.3		20754.3	22695.9	9091.3	15950.4		17086.3	32240.4	20513.4	14753.4	11605.1	10815	19896.3	10189.8	8277.1
	14	104069	101813	190608		179514	732005	13758.9	281027		24147.4	43075.9	16278.4	48657.4	19745	30342.6	24976.2	18732.6	17531.3
	Fig 3D
		Ifnar1-/-									Irf3s1/s1									Irf3S1/S1Ifnar1-/-
	Naive	15.4032	7.83022			19.47	5.34									10				3.17945	11.1537				1	8.03
	HAV	73.0127	81.2775	236.18	142.492	166.89	126.5	25.73	56.5	46.5						3.8	11.5	8.8	14.96	7.1877	9.63476				1.88	19.57	8.4
	Fig 3G
		Ifnar1-/-									Irf3S1/S1									Irf3S1/S1Ifnar1-/-
	Naive	0.166667	0			0	0									0				0	0			0	0
	HAV	1.83333	4.83333	3.33333	2.66667	6.43459	5.16876	3.79746	5.69619	5.06328						0	0	0	0	3.16667	0	0		0	0	1.16033	0.316455
	Fig 3H
		Ifnar1-/-									Irf3S1/S1Ifnar1-/-
	Naive	0.166667	0			0	0				0	0				0.166667	0
	HAV	2.5	3.66667	2.5	0.666667	3.66667	4.16667	3.16667	5.33333		1.5	0.166667	0			0	0.5	0.166667	0
	Fig 3I
	Ifnb
		Ifnar1-/-				Irf3S1/S1Ifnar1-/-
	Naive	2.73939	0.322063	0.542864	0.395684	0.634878	0.667752	0.384206	0.88894
	HAV	4.10112	4.83425	4.52113	6.00482	0.957621	1.41838	0.918539	2.40649
	Fig 3I
	Ifng
		Ifnar1-/-				Irf3S1/S1Ifnar1-/-
	Naive	0.956087	1.36002	0.937748	0.74615	0.557867	1.82543	1.34867	0.482865
	HAV	1.31543	2.22691	2.7625	3.50638	1.45325	1.60372	2.33172	3.11563
	Fig 3J
		Irf3S1/S1									Irf3S1/S1Ifnar1-/-									Ifnar1-/-
	Ifit1	1.25285	1.03288	2.16237	2.61851						450.415	494.571	297.139	58.948	277.062	15.691	432.264			108.967	111.273	88.9599	69.7888	422.823	200.657	263.73	183.446	234.983
	Ifit2	1.1643	1.06326	2.46407	1.26483						79.1692	70.3225	68.4639	39.5718	88.3082	12.6851	6.06043			17.8265	33.0916	33.2647	40.9736	94.4109	59.1054	57.6588
	Ccl5	1.26518	1.04209	1.6706	2.76622						117.534	84.0284	54.8769	153.467	247.868	56.9934				60.5251	63.9806	73.811	13.4691	77.7787	118.253	109.719	140.675	71.8915

## Sheet: Fig 4
	Fig 4A	See Supporting information Tables S1E and S1F
	Fig 4B	See Supporting information Table S1E
	Fig 4C	See Supporting information Table S1F
	Fig 4D	See Supporting information Tables S1E and S1F
	Fig 4E	See Supporting information Table S1G
	Fig 4F	See Supporting information Tables S1E and S1F
	Fig 4G
		Irf3S1/S1Ifnar1-/-				Irf3S1/S1Ifnar1-/- HAV				Ifnar1-/-				Ifnar-/- HAV
	Irf1	709.049	813.268	875.082	708.037	1339.53	1673.4	1042.5	1158.29	626.223	773.404	929.276	1056.7	1180.37	1293.85	1298.99	1206.08
	Irf2	330.739	346.921	432.228	560.707	451.5	603.866	539.09	424.39	340.214	404.381	652.227	517.127	425.634	462.556	490.673	596.067
	Irf2bp1	239.821	219.076	249.422	189.883	203.418	197.411	215.904	190.844	200.484	204.816	183.505	229.728	196.433	161.809	230.651	149.843
	Irf2bp2	671.831	784.599	759.631	989.466	642.81	1063.22	976.601	847.857	681.156	948.447	727.282	1056.42	938.112	1085.43	682.743	798.979
	Irf2bpl	471.954	382.043	419.968	309.956	431.866	291.972	457.425	200.883	344.005	318.25	290.05	486.76	390.519	342.56	290.352	248.31
	Irf3	1079.02	1045.23	964.608	942.967	1034.89	1017.78	898.977	975.135	1019.57	998.663	1018.41	1126.78	800.394	936.614	988.793	819.64
	Irf4	21.3813	8.94431	27.436	6.9199	23.5623	18.0619	37.788	25.0961	38.1587	6.96536	16.3892	20.8642	31.5595	32.9398	34.4687	36.1127
	Irf5	587.371	594.919	521.118	511.152	712.374	686.778	452.925	712.783	421.248	402.92	494.204	577.756	559.733	581.611	537.046	504.841
	Irf6	1348.34	1521.85	1840.98	1960.86	1573.58	1413.38	1463.85	1427.5	1490.46	1889.58	1367.52	1838.64	1092.95	1067.31	1248.28	1035.56
	Irf7	42.6979	69.3652	74.4528	79.5783	231.266	280.22	84.2534	205.102	95.1811	71.3553	50.209	56.7622	780.501	672.306	714.403	648.875
	Irf8	139.678	128.318	176.591	129.271	257.816	277.525	298.75	282.772	131.118	155.227	125.727	192.133	427.18	433.872	422.759	370.316
	Irf9	198.001	180.609	307.044	142.209	198.257	134.299	256.202	255.441	180.543	178.232	231.009	294.17	564.273	404.66	522.664	480.911
	Fig 4H
	Irf3S1/S1	Irf3S1/S1Ifnar1-/-	Ifnar1-/-
	1.83117	6.1267	4.96591
	1.23863	8.56478	13.9126
	1.28841	12.4204	12.6877
	1.14546	4.83405	5.93729
		8.51846	8.30615
		3.03096	14.4764
		6.45834	14.4387
			17.0945
			14.8257

## Sheet: Fig 5
	Fig 5A
					FDR Q-value	NES
				HALLMARK INFLAMMATORY RESPONSE	0.02	1.96
				HALLMARK ANGIOGENESIS	0.02	1.91
				HALLMARK COMPLEMENT	0.02	1.89
				HALLMARK TNFA SIGNALING VIA NFKB	0.02	1.81
				HALLMARK APOPTOSIS	0.02	1.8
				HALLMARK INTERFERON GAMMA RESPONSE	0.02	1.8
				HALLMARK IL6 JAK STAT3 SIGNALING	0.026	1.79
				HALLMARK INTERFERON ALPHA RESPONSE	0.025	1.78
				HALLMARK ALLOGRAFT REJECTION	0.025	1.77
				HALLMARK P53 PATHWAY	0.024	1.74
				HALLMARK HYPOXIA	0.024	1.73
				HALLMARK TGF BETA SIGNALING	0.023	1.71
				HALLMARK IL2 STAT5 SIGNALING	0.025	1.7
				HALLMARK COAGULATION	0.026	1.69
				HALLMARK EPITHELIAL MESENCHYMAL TRANSITION	0.026	1.69
				HALLMARK MITOTIC SPINDLE	0.026	1.68
				HALLMARK G2M CHECKPOINT	0.026	1.66
	Fig 5D
	See Supporting information Table S1H

## Sheet: Fig 6
	Fig 6A
		Irf3S1/S1Ifnar1-/-				Ifnar1-/-				Irf3S1/S1Ifnar1-/- HAV				Ifnar1-/- HAV
	Ifnl2	1.235	1.143	0.47	1.507		0.924	1.024	1.057	1.883	3.919	1.274	2.839	2.942	5.894	4.611	6.711
	Ifnl3	1.635	1.157	0.514	1.677		0.984	0.907	1.121	1.576	2.075	0.838	2.014	2.275	5.465	3.859	7.361
	Fig 6B
		Ifnlr-/-Ifnar1-/-				Ifnar1-/-
	7	293.285	285.109	124.672	130.803	81.7518	193.139	168.613	72.5547
	14	182.92	155.328	167.591	230.949	42.9197	192.117	171.679	170.657
	Fig 6C
		Ifnlr-/-Ifnar1-/-				Ifnar1-/-
	7	4553000	3765276	1070164	674687
	14	9874471	1518413	4327570	7097956	1260544	3327254	1742353	491645
	Fig 6D
		Ifnlr-/-Ifnar1-/-								Ifnar1-/-
	7		1652610	1611774	1452941					1536981	1249182	1944477	3365489	50408.7	535628	191530	251551
	14	2402653		4603268	7825682					161379	511369	287791	825329	213990	587923	250823	147037
	Fig 6F
		Ifnlr-/-Ifnar1-/-				Ifnar1-/-
	Naive	0	0			0	0	0
	HAV	6.42825	15.7135	4.99975	4.99975	6.42825	5.714	13.5708
	Fig 6G
		Ifnlr-/-Ifnar1-/-				Ifnar1-/-
	Naive	0	0			0	0	0
	HAV	6.42825	6.42825	9.9995	14.9992	2.857	3.57125	10.7137

## Sheet: Supporting information figures
	S1A Fig
	See GEO data
	S1B-S1E Fig
	See Supporting information Tables S1B and S1C
	S1F Fig
						NES	FDR q-val
					HALLMARK_COMPLEMENT	2.00553	10
					HALLMARK_INTERFERON_ALPHA_RESPONSE	1.83994	3.08407
					HALLMARK_INFLAMMATORY_RESPONSE	1.8494	3.0048
					HALLMARK_INTERFERON_GAMMA_RESPONSE	1.87033	2.98501
					HALLMARK_IL2_STAT5_SIGNALING	1.88316	2.86007
					HALLMARK_ALLOGRAFT_REJECTION	1.93112	2.68398
					HALLMARK_TNFA_SIGNALING_VIA_NFKB	1.74253	1.83932
					HALLMARK_G2M_CHECKPOINT	1.72471	1.73803
					HALLMARK_IL6_JAK_STAT3_SIGNALING	1.69188	1.57993
					HALLMARK_E2F_TARGETS	1.64212	1.41443
					HALLMARK_APOPTOSIS	1.6465	1.3989
	S3A Fig
	See Supporting information Table S1D
	S3B Fig
	See GEO data
	S3C Fig
	See Supporting information Table S1I
	S3D Fig
	See Supporting information Tables S1E and S1F
	S3F Fig
		Irf3S1/S1Ifnar1-/-				Irf3S1/S1Ifnar1-/- HAV				Ifnar1-/-				Ifnar-/- HAV
	Irf1	709.049	813.268	875.082	708.037	1339.53	1673.4	1042.5	1158.29	626.223	773.404	929.276	1056.7	1180.37	1293.85	1298.99	1206.08
	Irf2	330.739	346.921	432.228	560.707	451.5	603.866	539.09	424.39	340.214	404.381	652.227	517.127	425.634	462.556	490.673	596.067
	Irf2bp1	239.821	219.076	249.422	189.883	203.418	197.411	215.904	190.844	200.484	204.816	183.505	229.728	196.433	161.809	230.651	149.843
	Irf2bp2	671.831	784.599	759.631	989.466	642.81	1063.22	976.601	847.857	681.156	948.447	727.282	1056.42	938.112	1085.43	682.743	798.979
	Irf2bpl	471.954	382.043	419.968	309.956	431.866	291.972	457.425	200.883	344.005	318.25	290.05	486.76	390.519	342.56	290.352	248.31
	Irf3	1079.02	1045.23	964.608	942.967	1034.89	1017.78	898.977	975.135	1019.57	998.663	1018.41	1126.78	800.394	936.614	988.793	819.64
	Irf4	21.3813	8.94431	27.436	6.9199	23.5623	18.0619	37.788	25.0961	38.1587	6.96536	16.3892	20.8642	31.5595	32.9398	34.4687	36.1127
	Irf5	587.371	594.919	521.118	511.152	712.374	686.778	452.925	712.783	421.248	402.92	494.204	577.756	559.733	581.611	537.046	504.841
	Irf6	1348.34	1521.85	1840.98	1960.86	1573.58	1413.38	1463.85	1427.5	1490.46	1889.58	1367.52	1838.64	1092.95	1067.31	1248.28	1035.56
	Irf7	42.6979	69.3652	74.4528	79.5783	231.266	280.22	84.2534	205.102	95.1811	71.3553	50.209	56.7622	780.501	672.306	714.403	648.875
	Irf8	139.678	128.318	176.591	129.271	257.816	277.525	298.75	282.772	131.118	155.227	125.727	192.133	427.18	433.872	422.759	370.316
	Irf9	198.001	180.609	307.044	142.209	198.257	134.299	256.202	255.441	180.543	178.232	231.009	294.17	564.273	404.66	522.664	480.911
	S5A Fig
	See Supporting information Tables S1E and S1F
	S5B Fig
		Irf3S1/S1Ifnar1-/-				Irf3S1/S1Ifnar1-/- HAV				Ifnar1-/-				Ifnar-/- HAV
	Ifi27	0.812	1.117	0.662	1.666	1.331	2.004	1.044	1.882	0.899	0.965	1.153		1.398	1.737	2.39	4.349
	Ifi27l2a	1.004	0.938	0.692	1.534	1.282	1.712	1.373	1.764	1.491	0.719	0.933		4.319	5.753	6.3	7.616
	Ifi27l2b	0.958	1.047	0.886	1.125	1.616	1.95	1.223	1.976	0.791	0.938	1.347		3.417	3.277	3.811	3.663
	S5C Fig
	See Supporting information Tables S1E and S1F
